# Supplementary material for: Common germline-somatic variant interactions in advanced urothelial cancer
Source: Nat Commun. 2020 Dec 3;11:6195. doi: 10.1038/s41467-020-19971-8 (PMC7713129; doi:10.1038/s41467-020-19971-8)
Supplement: Supplementary file 3 — Supplementary Data 1 [file 41467_2020_19971_MOESM3_ESM.xlsx]

## Sheet: Suppl. Data 1a
Supplementary Data 1a: Clinical characteristics of patients form WCM-UC
WCM_ID	Sex	Age	Ethnicity Abbreviation	Ethnicity	History of Cancer in first degree relative	History of Other Cancer	Smoking Hx	Highest stage	Metastatic	Variant Histology	site of primary tumor
WCM080	Male	70-80	ASH	Ashkenazi Jewish	Cancer	Yes	No	1	No	No	UTUC
WCM079	Female	50-60	EUR	European	Cancer	No	Yes	4	Yes	No	Both
WCM078	Male	60-70	ASH	Ashkenazi Jewish	No Cancer	Yes	Yes	4	Yes	No	UTUC
WCM077	Male	>80	EUR	European	Cancer	No	Yes	2	No	No	Bladder
WCM076	Female	>80	AFR	African	Cancer	No	No	4	Yes	Yes	Bladder
WCM075	Female	>80	EUR	European	No Cancer	Yes	No	4	Yes	No	UTUC
WCM073	Male	60-70	ASH	Ashkenazi Jewish	Cancer	Yes	No	0a	No	No	UTUC
WCM072	Male	70-80	EUR	European	Cancer	Yes	Yes	4	Yes	No	UTUC
WCM074	Male	60-70	EUR	European	Cancer	Yes	Yes	4	Yes	Yes	Bladder
WCM071	Male	70-80	EUR	European	No Cancer	No	Yes	4	Yes	No	UTUC
WCM070	Male	70-80	EUR	European	No Cancer	Yes	Yes	4	Yes	Yes	Bladder
WCM069	Male	60-70	ASH	Ashkenazi Jewish	Cancer	Yes	Yes	3	No	Yes	Bladder
WCM068	Male	60-70	EUR	European	No Cancer	No	Yes	4	Yes	No	UTUC
WCM067	Female	60-70	ASH	Ashkenazi Jewish	Cancer	Yes	Yes	4	Yes	Yes	Bladder
WCM066	Male	70-80	EUR	European	No Cancer	Yes	Yes	4	Yes	Yes	UTUC
WCM065	Male	50-60	EUR	European	Cancer	No	Yes	4	Yes	No	Both
WCM064	Male	>80	ASH	Ashkenazi Jewish	Cancer	Yes	Yes	2	No	No	Bladder
WCM063	Male	50-60	EUR	European	No Cancer	Yes	No	4	Yes	Yes	Bladder
WCM062	Male	50-60	EUR	European	No Cancer	No	Yes	4	Yes	No	Bladder
WCM061	Female	70-80	ASH	Ashkenazi Jewish	Cancer	Yes	Yes	4	Yes	Yes	Bladder
WCM060	Male	>80	ASH	Ashkenazi Jewish	Cancer	Yes	No	4	Yes	Yes	Bladder
WCM059	Male	50-60	EUR	European	Cancer	Yes	Yes	4	Yes	Yes	Bladder
WCM058	Male	<50	ASH	Ashkenazi Jewish	Cancer	No	Yes	4	Yes	Yes	Bladder
WCM057	Female	>80	EUR	European	Cancer	Yes	Yes	4	Yes	No	UTUC
WCM056	Female	70-80	EUR	European	No Cancer	Yes	No	4	Yes	No	UTUC
WCM055	Male	60-70	EUR	European	No Cancer	Yes	No	3	No	No	Bladder
WCM054	Male	70-80	EUR	European	No Cancer	No	Yes	4	Yes	Yes	UTUC
WCM052	Male	60-70	EUR	European	Cancer	Yes	Yes	4	Yes	No	UTUC
WCM053	Male	60-70	ASH	Ashkenazi Jewish	No Cancer	No	No	4	Yes	No	UTUC
WCM051	Male	70-80	EUR	European	Cancer	Yes	No	4	Yes	No	Bladder
WCM050	Male	70-80	ASH	Ashkenazi Jewish	Cancer	No	Yes	4	Yes	Yes	Bladder
WCM049	Male	60-70	EUR	European	No Cancer	No	Yes	4	Yes	Yes	Bladder
WCM048	Male	50-60	ASH	Ashkenazi Jewish	No Cancer	No	Yes	4	Yes	No	Bladder
WCM047	Male	60-70	EUR	European	Cancer	No	Yes	4	Yes	Yes	Bladder
WCM046	Female	70-80	AFR	African	Cancer	No	Yes	3	No	Yes	Bladder
WCM045	Male	60-70	EUR	European	No Cancer	Yes	Yes	4	Yes	No	Bladder
WCM044	Male	70-80	EUR	European	No Cancer	Yes	Yes	4	Yes	No	Bladder
WCM043	Male	60-70	SAS	South Asian	Cancer	Yes	Yes	4	Yes	Yes	Bladder
WCM042	Male	60-70	AFR	African	No Cancer	Yes	Yes	2	No	Yes	Bladder
WCM041	Male	60-70	EUR	European	Cancer	No	Yes	4	Yes	No	Bladder
WCM040	Male	>80	ASH	Ashkenazi Jewish	No Cancer	Yes	No	3	No	No	Bladder
WCM039	Male	70-80	EUR	European	Cancer	Yes	Yes	1	No	No	Bladder
WCM038	Female	50-60	EUR	European	Cancer	No	Yes	0a	No	No	UTUC
WCM037	Male	>80	ASH	Ashkenazi Jewish	No Cancer	Yes	No	4	Yes	No	Bladder
WCM036	Male	50-60	EUR	European	No Cancer	No	Yes	4	Yes	Yes	Bladder
WCM035	Male	60-70	ASH	Ashkenazi Jewish	No Cancer	Yes	Yes	4	Yes	No	Bladder
WCM034	Female	<50	EUR	European	Unknown	No	No	4	Yes	No	UTUC
WCM033	Male	60-70	ASH	Ashkenazi Jewish	Cancer	Yes	No	4	Yes	No	Bladder
WCM032	Female	70-80	EUR	European	Unknown	No	Yes	4	Yes	No	Bladder
WCM031	Female	50-60	EUR	European	No Cancer	No	Yes	4	Yes	No	UTUC
WCM030	Female	70-80	SAS	South Asian	No Cancer	No	No	4	Yes	Yes	Bladder
WCM029	Male	50-60	EUR	European	Cancer	Yes	No	4	Yes	No	Bladder
WCM028	Male	70-80	EAS	East Asian	No Cancer	No	No	4	Yes	No	Bladder
WCM027	Male	50-60	ASH	Ashkenazi Jewish	No Cancer	No	Yes	4	Yes	Yes	Bladder
WCM026	Female	60-70	EUR	European	No Cancer	No	Yes	4	Yes	No	Bladder
WCM025	Male	60-70	ASH	Ashkenazi Jewish	Cancer	No	Yes	4	Yes	Yes	Bladder
WCM024	Male	60-70	EUR	European	No Cancer	No	Yes	4	Yes	No	UTUC
WCM023	Male	50-60	AFR	African	No Cancer	No	Yes	4	Yes	No	Bladder
WCM022	Male	60-70	EUR	European	No Cancer	No	Yes	4	No	No	UTUC
WCM021	Female	70-80	ASH	Ashkenazi Jewish	Unknown	Yes	Yes	4	Yes	No	Bladder
WCM020	Male	50-60	ASH	Ashkenazi Jewish	Cancer	No	Yes	4	Yes	Yes	UTUC
WCM019	Male	60-70	EUR	European	Unknown	Yes	Yes	3	No	Yes	UTUC
WCM018	Male	70-80	EUR	European	Unknown	No	Yes	4	Yes	No	Both
WCM017	Male	>80	EUR	European	Cancer	No	Yes	4	Yes	No	Bladder
WCM016	Male	60-70	EUR	European	Cancer	Yes	Yes	4	Yes	No	Bladder
WCM015	Female	70-80	EUR	European	Cancer	Yes	Yes	4	Yes	Yes	Bladder
WCM014	Female	60-70	ASH	Ashkenazi Jewish	No Cancer	Yes	Yes	4	Yes	No	Bladder
WCM012	Male	<50	ASH	Ashkenazi Jewish	Cancer	No	Yes	4	Yes	Yes	Bladder
WCM013	Male	50-60	ASH	Ashkenazi Jewish	No Cancer	Yes	No	4	Yes	No	Bladder
WCM011	Female	>80	EUR	European	Cancer	No	Yes	4	Yes	No	Bladder
WCM010	Female	70-80	ASH	Ashkenazi Jewish	Cancer	No	Yes	4	Yes	Yes	UTUC
WCM009	Male	60-70	EUR	European	No Cancer	Yes	Yes	4	Yes	Yes	Bladder
WCM008	Male	70-80	EUR	European	Cancer	Yes	Yes	3	No	Yes	Bladder
WCM007	Male	70-80	EUR	European	Cancer	No	Yes	4	Yes	No	Bladder
WCM006	Female	70-80	SAS	South Asian	Cancer	No	Yes	4	Yes	No	UTUC
WCM005	Male	70-80	EUR	European	Cancer	No	Yes	4	Yes	Yes	Bladder
WCM004	Male	70-80	EUR	European	Cancer	No	Yes	4	Yes	No	Bladder
WCM003	Male	50-60	ASH	Ashkenazi Jewish	No Cancer	No	Yes	4	Yes	No	Bladder
WCM002	Female	60-70	ASH	Ashkenazi Jewish	No Cancer	No	No	4	Yes	No	Bladder
WCM001	Male	70-80	ASH	Ashkenazi Jewish	No Cancer	Yes	Yes	4	Yes	No	Bladder

## Sheet: Suppl. Data 1b
Supplementary Data 1b: patients and matched tumor-normal samples used in this analysis
	Patient ID: patient id
	Germline Ctrl ID: normal sample used for identifying germline variants
	Somatic Ctrl ID & Somatic Case ID: matched normal and tumor samples for identifying somatic variants
Patient ID	Germline Ctrl ID	Somatic Ctrl ID	Somatic Case ID
WCM001	WCM001_G01	WCM001_G01	WCM001_S01
WCM002	WCM002_G01	WCM002_G01	WCM002_S01
WCM003	WCM003_G01	WCM003_G01	WCM003_S01
WCM004	WCM004_G01	WCM004_G01	WCM004_S01
WCM005	WCM005_G01	WCM005_G01	WCM005_S01
WCM005	WCM005_G01	WCM005_G01	WCM005_S02
WCM006	WCM006_G01	WCM006_G01	WCM006_S01
WCM007	WCM007_G01	WCM007_G01	WCM007_S01
WCM008	WCM008_G01	WCM008_G01	WCM008_S01
WCM009	WCM009_G01	WCM009_G01	WCM009_S01
WCM010	WCM010_G01	WCM010_G01	WCM010_S01
WCM010	WCM010_G01	WCM010_G01	WCM010_S02
WCM010	WCM010_G01	WCM010_G01	WCM010_S03
WCM010	WCM010_G01	WCM010_G01	WCM010_S04
WCM011	WCM011_G01	WCM011_G01	WCM011_S01
WCM012	WCM012_G01	WCM012_G01	WCM012_S01
WCM013	WCM013_G01	WCM013_G01	WCM013_S01
WCM013	WCM013_G01	WCM013_G01	WCM013_S02
WCM013	WCM013_G01	WCM013_G01	WCM013_S03
WCM013	WCM013_G01	WCM013_G01	WCM013_S04
WCM013	WCM013_G01	WCM013_G01	WCM013_S05
WCM013	WCM013_G01	WCM013_G01	WCM013_S06
WCM013	WCM013_G01	WCM013_G01	WCM013_S07
WCM013	WCM013_G01	WCM013_G01	WCM013_S08
WCM013	WCM013_G01	WCM013_G01	WCM013_S09
WCM013	WCM013_G01	WCM013_G01	WCM013_S10
WCM013	WCM013_G01	WCM013_G01	WCM013_S11
WCM013	WCM013_G01	WCM013_G01	WCM013_S12
WCM014	WCM014_G01	WCM014_G01	WCM014_S01
WCM014	WCM014_G01	WCM014_G01	WCM014_S02
WCM015	WCM015_G01	WCM015_G01	WCM015_S01
WCM016	WCM016_G01	WCM016_G01	WCM016_S01
WCM016	WCM016_G01	WCM016_G01	WCM016_S02
WCM016	WCM016_G01	WCM016_G01	WCM016_S03
WCM017	WCM017_G01	WCM017_G01	WCM017_S01
WCM018	WCM018_G01	WCM018_G01	WCM018_S01
WCM019	WCM019_G01	WCM019_G01	WCM019_S01
WCM020	WCM020_G01	WCM020_G01	WCM020_S01
WCM021	WCM021_G01	WCM021_G01	WCM021_S01
WCM021	WCM021_G01	WCM021_G01	WCM021_S02
WCM022	WCM022_G01	WCM022_G01	WCM022_S01
WCM023	WCM023_G01	WCM023_G01	WCM023_S01
WCM023	WCM023_G01	WCM023_G01	WCM023_S02
WCM023	WCM023_G01	WCM023_G01	WCM023_S03
WCM024	WCM024_G01	WCM024_G01	WCM024_S01
WCM024	WCM024_G01	WCM024_G01	WCM024_S02
WCM025	WCM025_G01	WCM025_G01	WCM025_S01
WCM025	WCM025_G01	WCM025_G01	WCM025_S02
WCM026	WCM026_G01	WCM026_G01	WCM026_S01
WCM026	WCM026_G01	WCM026_G01	WCM026_S02
WCM027	WCM027_G01	WCM027_G01	WCM027_S01
WCM027	WCM027_G01	WCM027_G01	WCM027_S02
WCM028	WCM028_G01	WCM028_G01	WCM028_S01
WCM028	WCM028_G01	WCM028_G01	WCM028_S02
WCM029	WCM029_G01	WCM029_G01	WCM029_S01
WCM029	WCM029_G01	WCM029_G01	WCM029_S02
WCM029	WCM029_G01	WCM029_G01	WCM029_S03
WCM029	WCM029_G01	WCM029_G01	WCM029_S04
WCM030	WCM030_G01	WCM030_G01	WCM030_S01
WCM030	WCM030_G01	WCM030_G01	WCM030_S02
WCM031	WCM031_G01	WCM031_G01	WCM031_S01
WCM031	WCM031_G01	WCM031_G01	WCM031_S02
WCM031	WCM031_G01	WCM031_G01	WCM031_S03
WCM032	WCM032_G01	WCM032_G01	WCM032_S01
WCM032	WCM032_G01	WCM032_G01	WCM032_S02
WCM033	WCM033_G01	WCM033_G01	WCM033_S01
WCM034	WCM034_G01	WCM034_G01	WCM034_S01
WCM035	WCM035_G01	WCM035_G01	WCM035_S01
WCM035	WCM035_G01	WCM035_G01	WCM035_S02
WCM036	WCM036_G01	WCM036_G01	WCM036_S01
WCM036	WCM036_G01	WCM036_G01	WCM036_S02
WCM037	WCM037_G01	WCM037_G01	WCM037_S01
WCM037	WCM037_G01	WCM037_G01	WCM037_S02
WCM038	WCM038_G01	WCM038_G01	WCM038_S01
WCM038	WCM038_G01	WCM038_G01	WCM038_S02
WCM039	WCM039_G01	WCM039_G01	WCM039_S01
WCM040	WCM040_G01	WCM040_G01	WCM040_S01
WCM041	WCM041_G01	WCM041_G01	WCM041_S01
WCM042	WCM042_G01	WCM042_G01	WCM042_S01
WCM042	WCM042_G01	WCM042_G01	WCM042_S02
WCM042	WCM042_G01	WCM042_G01	WCM042_S03
WCM043	WCM043_G01	WCM043_G01	WCM043_S01
WCM044	WCM044_G01	WCM044_G01	WCM044_S01
WCM045	WCM045_G01	WCM045_G01	WCM045_S01
WCM045	WCM045_G01	WCM045_G01	WCM045_S02
WCM046	WCM046_G01	WCM046_G02	WCM046_S01
WCM046	WCM046_G01	WCM046_G02	WCM046_S02
WCM047	WCM047_G01	WCM047_G02	WCM047_S01
WCM048	WCM048_G01	WCM048_G02	WCM048_S01
WCM048	WCM048_G01	WCM048_G03	WCM048_S02
WCM049	WCM049_G01	WCM049_G02	WCM049_S01
WCM049	WCM049_G01	WCM049_G02	WCM049_S02
WCM050	WCM050_G01	WCM050_G02	WCM050_S01
WCM050	WCM050_G01	WCM050_G02	WCM050_S02
WCM050	WCM050_G01	WCM050_G03	WCM050_S03
WCM051	WCM051_G01	WCM051_G01	WCM051_S01
WCM051	WCM051_G01	WCM051_G01	WCM051_S02
WCM051	WCM051_G01	WCM051_G01	WCM051_S03
WCM052	WCM052_G01	WCM052_G01	WCM052_S01
WCM052	WCM052_G01	WCM052_G01	WCM052_S02
WCM053	WCM053_G01	WCM053_G01	WCM053_S01
WCM053	WCM053_G01	WCM053_G01	WCM053_S02
WCM054	WCM054_G01	WCM054_G01	WCM054_S01
WCM054	WCM054_G01	WCM054_G01	WCM054_S02
WCM055	WCM055_G01	WCM055_G01	WCM055_S01
WCM056	WCM056_G01	WCM056_G02	WCM056_S01
WCM056	WCM056_G01	WCM056_G01	WCM056_S02
WCM057	WCM057_G01	WCM057_G01	WCM057_S01
WCM058	WCM058_G01	WCM058_G01	WCM058_S01
WCM058	WCM058_G01	WCM058_G01	WCM058_S02
WCM059	WCM059_G01	WCM059_G01	WCM059_S01
WCM060	WCM060_G01	WCM060_G02	WCM060_S01
WCM060	WCM060_G01	WCM060_G02	WCM060_S02
WCM061	WCM061_G01	WCM061_G02	WCM061_S01
WCM061	WCM061_G01	WCM061_G02	WCM061_S02
WCM061	WCM061_G01	WCM061_G01	WCM061_S03
WCM062	WCM062_G01	WCM062_G01	WCM062_S01
WCM062	WCM062_G01	WCM062_G01	WCM062_S02
WCM063	WCM063_G01	WCM063_G02	WCM063_S01
WCM063	WCM063_G01	WCM063_G02	WCM063_S02
WCM063	WCM063_G01	WCM063_G02	WCM063_S03
WCM063	WCM063_G01	WCM063_G02	WCM063_S04
WCM063	WCM063_G01	WCM063_G02	WCM063_S05
WCM063	WCM063_G01	WCM063_G02	WCM063_S06
WCM063	WCM063_G01	WCM063_G02	WCM063_S07
WCM063	WCM063_G01	WCM063_G02	WCM063_S08
WCM064	WCM064_G01	WCM064_G02	WCM064_S01
WCM064	WCM064_G01	WCM064_G02	WCM064_S02
WCM065	WCM065_G01	WCM065_G01	WCM065_S01
WCM065	WCM065_G01	WCM065_G02	WCM065_S02
WCM065	WCM065_G01	WCM065_G02	WCM065_S03
WCM065	WCM065_G01	WCM065_G02	WCM065_S04
WCM066	WCM066_G01	WCM066_G01	WCM066_S01
WCM067	WCM067_G01	WCM067_G01	WCM067_S01
WCM067	WCM067_G01	WCM067_G01	WCM067_S02
WCM067	WCM067_G01	WCM067_G01	WCM067_S03
WCM068	WCM068_G01	WCM068_G01	WCM068_S01
WCM068	WCM068_G01	WCM068_G01	WCM068_S02
WCM068	WCM068_G01	WCM068_G02	WCM068_S03
WCM069	WCM069_G01	WCM069_G01	WCM069_S01
WCM070	WCM070_G01	WCM070_G02	WCM070_S01
WCM071	WCM071_G01	WCM071_G02	WCM071_S01
WCM071	WCM071_G01	WCM071_G02	WCM071_S02
WCM071	WCM071_G01	WCM071_G02	WCM071_S03
WCM072	WCM072_G01	WCM072_G01	WCM072_S01
WCM073	WCM073_G01	WCM073_G01	WCM073_S01
WCM074	WCM074_G01	WCM074_G01	WCM074_S01
WCM074	WCM074_G01	WCM074_G01	WCM074_S02
WCM074	WCM074_G01	WCM074_G01	WCM074_S03
WCM075	WCM075_G01	WCM075_G01	WCM075_S01
WCM076	WCM076_G01	WCM076_G01	WCM076_S01
WCM076	WCM076_G01	WCM076_G01	WCM076_S02
WCM077	WCM077_G01	WCM077_G01	WCM077_S01
WCM078	WCM078_G01	WCM078_G01	WCM078_S01
WCM078	WCM078_G01	WCM078_G01	WCM078_S02
WCM079	WCM079_G01	WCM079_G02	WCM079_S01
WCM080	WCM080_G01	WCM080_G01	WCM080_S01
