# Supplementary material for: Common germline-somatic variant interactions in advanced urothelial cancer
Source: Nat Commun. 2020 Dec 3;11:6195. doi: 10.1038/s41467-020-19971-8 (PMC7713129; doi:10.1038/s41467-020-19971-8)
Supplement: Supplementary file 4 — Supplementary Data 2 [file 41467_2020_19971_MOESM4_ESM.xlsx]

## Sheet: Suppl. Data 2
Supplementary Data 2: List of the 61 pDGVs identified in the WCM-UC cohort.
Patient ID	Sample ID	CHROM	POS	rs number	REF	ALT	Genotype	Effect	Gene Name	HGVS.c	HGVS.p	Allele Frequency in ExAC	Gene ID	Transcript ID	CSG list	COSMIC Onco	COSMIC TSG	UT TSG	Invitae list	Is Canonical Transcript	Alt Allele Counts	Total Allele Counts	Allele Frequency in WCM-UC
WCM036	WCM036_G01	1	23233346	rs28936395	G	A	Heterozygous	missense_variant	EPHB2	c.2032G>A	p.Asp678Asn	0.00342166	ENSG00000133216	ENST00000400191	no	no	no	yes	no	yes	1	160	0.00625
WCM005	WCM005_G01	1	36893930	rs115388124	C	T	Heterozygous	stop_gained	OSCP1	c.663G>A	p.Trp221*	0.00508773	ENSG00000116885	ENST00000354267	no	no	no	yes	no	no	1	160	0.00625
WCM053	WCM053_G01	1	41978750	rs201418815	G	A	Heterozygous	stop_gained	HIVEP3	c.6142C>T	p.Arg2048*	0.000242658	ENSG00000127124	ENST00000247584	no	no	no	yes	no	yes	1	160	0.00625
WCM024	WCM024_G01	1	170521413	rs145659887	T	G	Heterozygous	stop_gained	GORAB	c.995T>G	p.Leu332*	0.000214242	ENSG00000120370	ENST00000367763	no	no	no	yes	no	yes	1	160	0.00625
WCM066	WCM066_G01	1	182555149	rs74315364	C	A	Heterozygous	stop_gained	RNASEL	c.793G>T	p.Glu265*	0.00398453	ENSG00000135828	ENST00000367559	no	no	no	yes	no	yes	1	160	0.00625
WCM017	WCM017_G01	2	74392361	rs1470235147	AAG	A	Heterozygous	frameshift_variant	MOB1A	c.391_392delCT	p.Leu131fs	.	ENSG00000114978	ENST00000396049	no	no	no	yes	no	yes	1	160	0.00625
WCM052	WCM052_G01	3	100053644	.	TA	T	Heterozygous	frameshift_variant	NIT2	c.11delA	p.Lys4fs	.	ENSG00000114021	ENST00000460317	no	no	no	yes	no	no	1	160	0.00625
WCM065	WCM065_G01	3	119306449	rs144292904	G	A	Heterozygous	stop_gained	ADPRH	c.798G>A	p.Trp266*	0.00276134	ENSG00000144843	ENST00000357003	no	no	no	yes	no	yes	1	160	0.00625
WCM022	WCM022_G01	3	121207509	rs546221341	CAATAGTA	C	Heterozygous	frameshift_variant	POLQ	c.4262_4268delTACTATT	p.Ile1421fs	0.00587579	ENSG00000051341	ENST00000264233	no	yes	yes	no	no	yes	2	160	0.0125
WCM036	WCM036_G01	3	121207509	rs546221341	CAATAGTA	C	Heterozygous	frameshift_variant	POLQ	c.4262_4268delTACTATT	p.Ile1421fs	0.00587579	ENSG00000051341	ENST00000264233	no	yes	yes	no	no	yes	2	160	0.0125
WCM011	WCM011_G01	3	121208388	rs745452751	ATTAG	A	Heterozygous	frameshift_variant	POLQ	c.3386_3389delCTAA	p.Thr1129fs	.	ENSG00000051341	ENST00000264233	no	yes	yes	no	no	yes	1	160	0.00625
WCM013	WCM013_G01	3	196812438	rs1275208255	GA	G	Heterozygous	frameshift_variant	DLG1	c.1949delT	p.Phe650fs	.	ENSG00000075711	ENST00000392381	no	no	no	yes	no	no	1	160	0.00625
WCM010	WCM010_G01	4	8272005	.	C	T	Heterozygous	stop_gained	HTRA3	c.310C>T	p.Gln104*	.	ENSG00000170801	ENST00000307358	no	no	no	yes	no	yes	1	160	0.00625
WCM014	WCM014_G01	4	87735675	rs373179030	C	T	Heterozygous	stop_gained	PTPN13	c.7444C>T	p.Gln2482*	0.000124954	ENSG00000163629	ENST00000436978	no	no	yes	yes	no	yes	1	160	0.00625
WCM057	WCM057_G01	4	106156222	.	GA	G	Heterozygous	frameshift_variant	TET2	c.1189delA	p.Met397fs	.	ENSG00000168769	ENST00000513237	no	no	yes	yes	no	yes	1	160	0.00625
WCM015	WCM015_G01	4	106157845	rs780710758	C	T	Heterozygous	stop_gained	TET2	c.2809C>T	p.Gln937*	8.27e-06	ENSG00000168769	ENST00000513237	no	no	yes	yes	no	yes	1	160	0.00625
WCM061	WCM061_G01	5	75902053	rs137988082	C	T	Heterozygous	stop_gained	IQGAP2	c.1282C>T	p.Gln428*	0.000223684	ENSG00000145703	ENST00000274364	no	no	no	yes	no	yes	1	160	0.00625
WCM029	WCM029_G01	5	110409277	.	A	AT	Heterozygous	frameshift_variant&stop_gained	TSLP	c.285_286insT	p.Glu96fs	.	ENSG00000145777	ENST00000344895	no	no	no	yes	no	yes	1	160	0.00625
WCM036	WCM036_G01	6	10410194	rs369051842	G	A	Heterozygous	stop_gained	TFAP2A	c.259C>T	p.Gln87*	0.0014389	ENSG00000137203	ENST00000489805	no	no	no	yes	no	no	1	160	0.00625
WCM062	WCM062_G01	6	24205282	rs774115675	G	GC	Heterozygous	frameshift_variant	DCDC2	c.970dupG	p.Ala324fs	1.65e-05	ENSG00000146038	ENST00000378454	no	no	no	yes	no	yes	1	160	0.00625
WCM023	WCM023_G01	6	42931380	.	CT	C	Heterozygous	frameshift_variant	GNMT	c.826delT	p.Tyr276fs	.	ENSG00000124713	ENST00000372808	no	no	no	yes	no	yes	1	160	0.00625
WCM012	WCM012_G01	6	43748585	rs374210528	GC	G	Heterozygous	frameshift_variant&splice_region_variant	VEGFA	c.1084delC	p.His362fs	4.13e-05	ENSG00000112715	ENST00000372055	no	no	no	yes	no	yes	1	160	0.00625
WCM058	WCM058_G01	6	151669858	rs755684806	ACT	A	Heterozygous	frameshift_variant	AKAP12	c.335_336delCT	p.Ser112fs	2.91e-05	ENSG00000131016	ENST00000253332	no	no	no	yes	no	yes	1	160	0.00625
WCM057	WCM057_G01	6	157507593	rs147257651	C	T	Heterozygous	stop_gained	ARID1B	c.2041C>T	p.Gln681*	6.39e-05	ENSG00000049618	ENST00000319584	no	no	yes	no	no	no	1	160	0.00625
WCM033	WCM033_G01	6	160464233	rs8191776	A	T	Heterozygous	stop_gained	IGF2R	c.1534A>T	p.Lys512*	1.65e-05	ENSG00000197081	ENST00000356956	no	no	no	yes	no	yes	1	160	0.00625
WCM045	WCM045_G01	7	128450331	rs200892824	C	T	Heterozygous	stop_gained	CCDC136	c.1939C>T	p.Arg647*	2.57e-05	ENSG00000128596	ENST00000297788	no	no	no	yes	no	yes	1	160	0.00625
WCM080	WCM080_G01	7	134135674	rs750704319	CAT	C	Heterozygous	frameshift_variant	AKR1B1	c.268_269delAT	p.Met90fs	0.000490838	ENSG00000085662	ENST00000426422	no	no	no	yes	no	no	1	160	0.00625
WCM067	WCM067_G01	7	142561747	rs56087487	C	T	Heterozygous	stop_gained	EPHB6	c.124C>T	p.Arg42*	0.00887702	ENSG00000106123	ENST00000425995	no	no	no	yes	no	no	2	160	0.0125
WCM002	WCM002_G01	7	142561747	rs56087487	C	T	Heterozygous	stop_gained	EPHB6	c.124C>T	p.Arg42*	0.00887702	ENSG00000106123	ENST00000425995	no	no	no	yes	no	no	2	160	0.0125
WCM072	WCM072_G01	8	10622963	rs1392388585	G	GCGTC	Heterozygous	frameshift_variant	PINX1	c.931_934dupGACG	p.Ala312fs	.	ENSG00000254093	ENST00000314787	no	no	no	yes	no	yes	1	160	0.00625
WCM019	WCM019_G01	8	145740366	rs386833845	CA	C	Heterozygous	frameshift_variant	RECQL4	c.1573delT	p.Cys525fs	0.000258121	ENSG00000160957	ENST00000428558	yes	yes	yes	no	no	yes	1	160	0.00625
WCM049	WCM049_G01	9	100447279	.	A	C	Heterozygous	stop_gained	XPA	c.599T>G	p.Leu200*	.	ENSG00000136936	ENST00000375128	yes	no	yes	no	no	yes	1	160	0.00625
WCM053	WCM053_G01	9	119461519	.	C	T	Heterozygous	stop_gained	TRIM32	c.1498C>T	p.Arg500*	.	ENSG00000119401	ENST00000373983	no	no	no	yes	no	yes	1	160	0.00625
WCM054	WCM054_G01	10	114925401	rs768101780	TC	T	Heterozygous	frameshift_variant	TCF7L2	c.1536delC	p.Ser513fs	8.31e-06	ENSG00000148737	ENST00000355995	no	yes	no	yes	no	yes	1	160	0.00625
WCM003	WCM003_G01	11	6340611	rs141194842	G	A	Heterozygous	stop_gained	PRKCDBP	c.664C>T	p.Arg222*	0.000369023	ENSG00000170955	ENST00000530979	no	no	no	yes	no	yes	1	160	0.00625
WCM012	WCM012_G01	12	13061364	rs527915306	AG	A	Heterozygous	frameshift_variant	GPRC5A	c.183delG	p.Arg61fs	0.0021033	ENSG00000013588	ENST00000014914	no	no	no	yes	no	yes	1	160	0.00625
WCM064	WCM064_G01	12	56080059	rs202087406	G	GA	Heterozygous	frameshift_variant	ITGA7	c.3354dupT	p.Pro1119fs	0.00767107	ENSG00000135424	ENST00000257880	no	no	no	yes	no	no	3	160	0.01875
WCM045	WCM045_G01	12	56080059	rs202087406	G	GA	Heterozygous	frameshift_variant	ITGA7	c.3354dupT	p.Pro1119fs	0.00767107	ENSG00000135424	ENST00000257880	no	no	no	yes	no	no	3	160	0.01875
WCM076	WCM076_G01	12	56080059	rs202087406	G	GA	Heterozygous	frameshift_variant	ITGA7	c.3354dupT	p.Pro1119fs	0.00767107	ENSG00000135424	ENST00000257880	no	no	no	yes	no	no	3	160	0.01875
WCM007	WCM007_G01	12	57483070	.	TC	T	Heterozygous	frameshift_variant	NAB2	c.21delC	p.Thr8fs	.	ENSG00000166886	ENST00000300131	no	no	yes	no	no	yes	1	160	0.00625
WCM055	WCM055_G01	12	110341887	rs776571590	C	CA	Heterozygous	frameshift_variant	TCHP	c.335dupA	p.Glu113fs	5.22e-05	ENSG00000139437	ENST00000312777	no	no	no	yes	no	yes	1	160	0.00625
WCM072	WCM072_G01	13	32914437	rs80359550	GT	G	Heterozygous	frameshift_variant	BRCA2	c.5946delT	p.Ser1982fs	0.000265125	ENSG00000139618	ENST00000380152	yes	no	yes	yes	yes	yes	1	160	0.00625
WCM033	WCM033_G01	13	50205029	rs34301344	G	A	Heterozygous	stop_gained	ARL11	c.446G>A	p.Trp149*	0.00989798	ENSG00000152213	ENST00000282026	no	no	no	yes	no	yes	1	160	0.00625
WCM046	WCM046_G01	13	111368115	rs367936334	T	TC	Heterozygous	frameshift_variant	ING1	c.328dupC	p.Arg110fs	0.00136607	ENSG00000153487	ENST00000375774	no	no	no	yes	no	yes	1	160	0.00625
WCM027	WCM027_G01	14	23848039	rs1212551966	G	A	Heterozygous	stop_gained	CMTM5	c.441G>A	p.Trp147*	.	ENSG00000166091	ENST00000339180	no	no	no	yes	no	yes	1	160	0.00625
WCM076	WCM076_G01	14	52735063	rs41407349	C	G	Heterozygous	stop_gained	PTGDR	c.531C>G	p.Tyr177*	0.00282803	ENSG00000168229	ENST00000306051	no	no	no	yes	no	yes	1	160	0.00625
WCM035	WCM035_G01	15	99646003	rs5030689	C	T	Heterozygous	stop_gained	SYNM	c.598C>T	p.Gln200*	0.00167919	ENSG00000182253	ENST00000336292	no	no	no	yes	no	yes	1	160	0.00625
WCM016	WCM016_G01	15	99671297	rs542486798	CT	C	Heterozygous	frameshift_variant	SYNM	c.2730delT	p.Arg911fs	0.000540554	ENSG00000182253	ENST00000336292	no	no	no	yes	no	yes	1	160	0.00625
WCM040	WCM040_G01	16	89828358	rs755546887	G	A	Heterozygous	missense_variant&splice_region_variant	FANCA	c.2851C>T	p.Arg951Trp	8.24e-06	ENSG00000187741	ENST00000389301	yes	no	yes	no	no	yes	1	160	0.00625
WCM024	WCM024_G01	17	4442828	rs778995367	G	C	Heterozygous	stop_gained	MYBBP1A	c.3869C>G	p.Ser1290*	4.94e-05	ENSG00000132382	ENST00000381556	no	no	no	yes	no	yes	1	160	0.00625
WCM001	WCM001_G01	18	72187426	rs562839028	CTT	C	Heterozygous	frameshift_variant	CNDP2	c.265_266delTT	p.Leu89fs	0.00762873	ENSG00000133313	ENST00000579624	no	no	no	yes	no	no	3	160	0.01875
WCM002	WCM002_G01	18	72187426	rs562839028	CTT	C	Heterozygous	frameshift_variant	CNDP2	c.265_266delTT	p.Leu89fs	0.00762873	ENSG00000133313	ENST00000579624	no	no	no	yes	no	no	3	160	0.01875
WCM007	WCM007_G01	18	72187426	rs562839028	CTT	C	Heterozygous	frameshift_variant	CNDP2	c.265_266delTT	p.Leu89fs	0.00762873	ENSG00000133313	ENST00000579624	no	no	no	yes	no	no	3	160	0.01875
WCM018	WCM018_G01	19	43013267	.	C	CT	Heterozygous	frameshift_variant	CEACAM1	c.1574dupA	p.Gln526fs	.	ENSG00000079385	ENST00000161559	no	no	no	yes	no	yes	1	160	0.00625
WCM056	WCM056_G01	19	51462454	rs77760094	G	A	Heterozygous	stop_gained	KLK6	c.316C>T	p.Arg106*	0.00601635	ENSG00000167755	ENST00000376853	no	no	no	yes	no	no	3	160	0.01875
WCM076	WCM076_G01	19	51462454	rs77760094	G	A	Heterozygous	stop_gained	KLK6	c.316C>T	p.Arg106*	0.00601635	ENSG00000167755	ENST00000376853	no	no	no	yes	no	no	3	160	0.01875
WCM065	WCM065_G01	19	51462454	rs77760094	G	A	Heterozygous	stop_gained	KLK6	c.316C>T	p.Arg106*	0.00601635	ENSG00000167755	ENST00000376853	no	no	no	yes	no	no	3	160	0.01875
WCM075	WCM075_G01	20	62168536	.	C	T	Heterozygous	stop_gained	PTK6	c.132G>A	p.Trp44*	.	ENSG00000101213	ENST00000217185	no	yes	yes	no	no	yes	1	160	0.00625
WCM047	WCM047_G01	22	19226857	.	TC	T	Heterozygous	frameshift_variant	CLTCL1	c.735delG	p.Ala247fs	.	ENSG00000070371	ENST00000263200	no	no	yes	no	no	yes	1	160	0.00625
WCM012	WCM012_G01	22	45127656	rs146749313	C	T	Heterozygous	stop_gained	PRR5	c.364C>T	p.Gln122*	0.00037485	ENSG00000186654	ENST00000431834	no	no	no	yes	no	no	1	160	0.00625
WCM045	WCM045_G01	22	50609206	rs771808014	T	TGGCGGGAGAGAAGC	Heterozygous	frameshift_variant	PANX2	c.48_61dupGGCGGGAGAGAAGC	p.Leu21fs	0	ENSG00000073150	ENST00000395842	no	no	no	yes	no	yes	1	160	0.00625
Notes: '.' in the 'rs number' column indicates no rs numbers are available for a given variant
