# Supplementary material for: Common germline-somatic variant interactions in advanced urothelial cancer
Source: Nat Commun. 2020 Dec 3;11:6195. doi: 10.1038/s41467-020-19971-8 (PMC7713129; doi:10.1038/s41467-020-19971-8)
Supplement: Supplementary file 5 — Supplementary Data 3 [file 41467_2020_19971_MOESM5_ESM.xlsx]

## Sheet: Suppl. Data 3a
Supplementary Data 3a: List of the 1604 cancer-related genes used in DGVar
COSMIC_Onco : whether or not a gene is annotated as onco gene in the COSMIC database
COSMIC_TSG : whether or not a gene is annotated as tumor suppressor gene in the COSMIC database
TSGene : whether or not a gene is annotated as tumor suppressor gene in the TSGene database
Gene	COSMIC_Onco	COSMIC_TSG	TSGene	Gene set used for Fisher’s exact test
A1CF	yes	no	no	ACVR2A
ABCG2	no	no	yes	ADPRH
ABI1	no	yes	no	AIM2
ABI2	no	no	yes	AKAP12
ABL1	yes	no	no	AKR1B1
ABL2	yes	no	no	ANXA7
ACHE	no	no	yes	ARID1B
ACKR3	yes	no	no	ARL11
ACVR1	yes	no	no	ARNT
ACVR1C	no	no	yes	ATM
ACVR2A	no	yes	no	ATR
ACY1	no	no	yes	BARD1
ADAMTS18	no	no	yes	BCL9L
ADAMTS8	no	no	yes	BHLHE41
ADAMTS9	no	no	yes	BLM
ADAMTS9-AS2	no	no	yes	BRCA1
ADARB1	no	no	yes	BRCA2
ADPRH	no	no	yes	C2orf40
AFAP1L2	no	no	yes	CASP5
AFF3	yes	no	no	CBFA2T3
AFF4	yes	no	no	CCDC136
AGTR1	no	no	yes	CCDC67
AHCYL1	no	no	yes	CDKN2A
AHNAK	no	no	yes	CEACAM1
AHR	no	no	yes	CFTR
AHRR	no	no	yes	CHD5
AIF1	no	no	yes	CHEK2
AIM2	no	no	yes	CLTCL1
AIMP1	no	no	yes	CMTM5
AIMP2	no	no	yes	CNDP2
AIP	no	no	yes	CREB3L1
AJAP1	no	no	yes	CSMD3
AKAP12	no	no	yes	CUX1
AKR1B1	no	no	yes	CYB561D2
AKT1	yes	no	no	DCDC2
AKT2	yes	no	no	DCLRE1A
AKT3	yes	no	no	DDB2
ALDH1A2	no	no	yes	DFNA5
ALK	yes	no	no	DIABLO
ALOX15	no	no	yes	DKK3
ALOX15B	no	no	yes	DLC1
ALPL	no	no	yes	DLEC1
AMER1	no	yes	yes	DLG1
AMH	no	no	yes	DOK3
ANAPC1	no	no	yes	EHF
ANGPTL4	no	no	yes	EPHA2
ANP32A	no	no	yes	EPHB2
ANXA1	no	no	yes	EPHB6
ANXA7	no	no	yes	ERCC4
APAF1	no	no	yes	EXTL3
APC	no	yes	yes	FANCA
APITD1	no	no	yes	FANCG
APOBEC3B	yes	yes	no	FAT1
AR	yes	no	no	FBXL13
ARAF	yes	no	no	FBXO11
ARF1	no	no	yes	FES
ARG1	no	no	yes	GJB2
ARHGAP26	no	yes	no	GLS2
ARHGAP29	no	no	yes	GORAB
ARHGAP5	yes	no	no	GPC5
ARHGEF10	no	yes	no	GPRC5A
ARHGEF10L	no	yes	no	GSN
ARHGEF12	no	yes	yes	HDAC3
ARID1A	no	yes	yes	HIVEP3
ARID1B	no	yes	no	HNF4A
ARID2	no	yes	yes	HOMER2
ARL11	no	no	yes	HTRA3
ARL6IP5	no	no	yes	IFT88
ARMC10	no	no	yes	IGF2R
ARMC5	no	no	yes	IL17RD
ARNT	yes	yes	no	IQGAP2
ARNTL	no	no	yes	ITGA7
ASCL1	no	no	yes	KCNRG
ASS1	no	no	yes	KLK6
ASXL1	no	yes	yes	KRT19
ASXL2	no	yes	no	LHX4
ATF1	yes	no	no	LIMA1
ATF3	no	no	yes	LITAF
ATM	no	yes	yes	LRIG1
ATMIN	no	no	yes	LZTR1
ATP1A1	yes	yes	no	MAD1L1
ATP2B3	no	yes	no	MCPH1
ATR	no	yes	yes	MOB1A
ATRX	no	yes	no	MST1R
AXIN1	no	yes	yes	MTUS1
AXIN2	no	yes	yes	MYBBP1A
AZGP1	no	no	yes	MYO1A
B2M	no	yes	no	NAB2
BANP	no	no	yes	NBN
BAP1	no	yes	yes	NCOA4
BARD1	no	yes	yes	NEDD4
BASP1	no	no	yes	NF1
BATF2	no	no	yes	NFATC2
BAX	no	yes	yes	NFKBIE
BAZ1A	no	yes	no	NIT2
BBC3	no	no	yes	NOTCH1
BCL10	no	yes	yes	NR4A1
BCL11A	yes	no	no	NUPR1
BCL11B	yes	yes	no	OSCP1
BCL2	yes	no	no	OSGIN1
BCL2L11	no	no	yes	PAEP
BCL2L12	yes	no	no	PALB2
BCL3	yes	no	no	PANX2
BCL6	yes	no	no	PINX1
BCL6B	no	no	yes	PKD1
BCL9	yes	no	no	PLCD1
BCL9L	yes	yes	no	POLQ
BCOR	no	yes	no	PPP2R1B
BCORL1	yes	yes	yes	PRICKLE1
BCR	no	no	yes	PRKCDBP
BECN1	no	no	yes	PRR5
BEX2	no	no	yes	PTK6
BHLHE41	no	no	yes	PTPN1
BIK	no	no	yes	PTPN13
BIN1	no	no	yes	PTPRD
BIRC3	yes	yes	no	PYCARD
BIRC6	yes	no	no	RAD51C
BLCAP	no	no	yes	RB1
BLID	no	no	yes	RBBP8
BLM	no	yes	yes	RBL1
BLNK	no	no	yes	RECQL4
BMF	no	no	yes	RET
BMP10	no	no	yes	RITA1
BMP2	no	no	yes	RNASEL
BMP4	no	no	yes	RNF43
BMPR1A	yes	yes	yes	RTN4IP1
BMPR2	no	no	yes	S100A2
BNIP3L	no	no	yes	SAMD9L
BRAF	yes	no	no	SIRT3
BRCA1	no	yes	yes	SLIT2
BRCA2	no	yes	yes	SLX4
BRD3	yes	no	no	SMARCA2
BRD4	yes	no	no	SMYD4
BRD7	no	no	yes	SPARCL1
BRF1	no	no	yes	SPEN
BRINP1	no	no	yes	ST20
BRIP1	no	yes	no	SYNM
BRMS1	no	no	yes	TCF7L2
BRSK1	no	no	yes	TCHP
BTG1	no	yes	no	TET2
BTG2	no	no	yes	TFAP2A
BTG3	no	no	yes	THSD1
BTG4	no	no	yes	TNFRSF10B
BTK	yes	yes	yes	TNFRSF12A
BUB1B	no	yes	no	TPTE2
C2ORF40	no	no	yes	TRIM31
CABLES1	no	no	yes	TRIM32
CACNA1D	yes	no	no	TSLP
CACNA2D3	no	no	yes	TSPAN32
CADM1	no	no	yes	UBE4B
CADM2	no	no	yes	UFL1
CADM3	no	no	yes	USP44
CADM4	no	no	yes	VEGFA
CALR	yes	no	no	XAF1
CAMK2N1	no	no	yes	XPA
CAMTA1	no	yes	yes	XPC
CAPG	no	no	yes	ZC3H10
CARD11	yes	no	no	ZFHX3
CARS	no	yes	no
CASC1	no	no	yes
CASC2	no	no	yes
CASC5	no	yes	no
CASP2	no	no	yes
CASP3	no	yes	no
CASP5	no	no	yes
CASP8	no	yes	yes
CASP9	no	yes	no
CAT	no	no	yes
CAV1	no	no	yes
CBFA2T3	no	yes	yes
CBFB	no	yes	no
CBL	yes	yes	yes
CBLB	no	yes	no
CBLC	yes	yes	no
CBX5	no	no	yes
CCAR1	no	no	yes
CCAR2	no	no	yes
CCDC136	no	no	yes
CCDC154	no	no	yes
CCDC6	no	yes	no
CCDC67	no	no	yes
CCNB1IP1	no	yes	no
CCNC	no	yes	yes
CCND1	yes	no	no
CCND2	yes	no	no
CCND3	yes	no	no
CCNDBP1	no	no	yes
CCNE1	yes	no	no
CCR4	yes	no	no
CCR7	yes	no	no
CD274	no	yes	no
CD28	yes	no	no
CD4	no	no	yes
CD44	no	no	yes
CD74	yes	no	no
CD79A	yes	no	no
CD79B	yes	no	no
CD82	no	no	yes
CDC73	no	yes	yes
CDCP1	no	no	yes
CDH1	no	yes	yes
CDH10	no	yes	no
CDH11	no	yes	yes
CDH13	no	no	yes
CDH17	yes	no	yes
CDH4	no	no	yes
CDH5	no	no	yes
CDK12	no	yes	no
CDK2	no	no	yes
CDK2AP1	no	no	yes
CDK4	yes	no	no
CDK6	yes	no	yes
CDKN1A	yes	yes	yes
CDKN1B	no	yes	yes
CDKN1C	no	no	yes
CDKN2A	no	yes	yes
CDKN2B	no	no	yes
CDKN2C	no	yes	yes
CDO1	no	no	yes
CDX2	no	yes	yes
CEACAM1	no	no	yes
CEBPA	no	yes	yes
CEBPD	no	no	yes
CFTR	no	no	yes
CHD1	no	no	yes
CHD2	no	yes	no
CHD4	yes	no	no
CHD5	no	no	yes
CHEK1	no	no	yes
CHEK2	no	yes	yes
CHFR	no	no	yes
CHST10	no	no	yes
CHST11	yes	no	no
CHUK	no	no	yes
CIC	yes	yes	yes
CIITA	no	yes	no
CITED2	no	no	yes
CIZ1	no	no	yes
CLDN1	no	no	yes
CLDN23	no	no	yes
CLTC	no	yes	no
CLTCL1	no	yes	no
CLU	no	no	yes
CMTM3	no	no	yes
CMTM5	no	no	yes
CNBP	no	yes	no
CNDP2	no	no	yes
CNN1	no	no	yes
CNOT3	no	yes	yes
CNTNAP2	no	yes	yes
COPS2	no	no	yes
CPEB3	no	yes	no
CPNE7	no	no	yes
CREB1	yes	no	no
CREB3L1	no	yes	yes
CREB3L2	yes	no	no
CREBBP	yes	yes	yes
CREM	no	no	yes
CRLF2	yes	no	no
CRNN	no	no	yes
CRTC1	yes	no	no
CSF1R	yes	no	no
CSF2	no	no	yes
CSF3R	yes	no	no
CSMD1	no	no	yes
CSMD3	no	yes	no
CSNK1A1	no	no	yes
CSRNP1	no	no	yes
CST5	no	no	yes
CST6	no	no	yes
CTCF	no	yes	yes
CTCFL	no	no	yes
CTDSPL	no	no	yes
CTGF	no	no	yes
CTNNA2	yes	no	yes
CTNNA3	no	no	yes
CTNNB1	yes	no	no
CTNNBIP1	no	no	yes
CTNND1	no	no	yes
CTNND2	yes	no	no
CUL1	no	no	yes
CUL2	no	no	yes
CUL3	no	yes	no
CUL5	no	no	yes
CUX1	yes	yes	yes
CXCL10	no	no	yes
CXCL12	no	no	yes
CXCL14	no	no	yes
CXCR2	no	no	yes
CXCR4	yes	no	no
CXXC4	no	no	yes
CXXC5	no	no	yes
CYB561D2	no	no	yes
CYB5A	no	no	yes
CYB5R2	no	no	yes
CYGB	no	no	yes
CYLD	no	yes	yes
CYSLTR2	yes	no	no
DAB2	no	no	yes
DAB2IP	no	no	yes
DACH1	no	no	yes
DACT1	no	no	yes
DAPK1	no	no	yes
DAPK2	no	no	yes
DAPK3	no	no	yes
DAXX	yes	yes	no
DCC	no	no	yes
DCDC2	no	no	yes
DCLRE1A	no	no	yes
DCN	no	no	yes
DCUN1D3	no	no	yes
DDB2	yes	yes	yes
DDIT3	yes	no	no
DDR2	yes	no	yes
DDX10	no	yes	no
DDX3X	no	yes	yes
DDX5	yes	no	no
DDX58	no	no	yes
DDX6	yes	no	no
DEC-01	no	no	yes
DEFB1	no	no	yes
DEK	yes	no	no
DENND2D	no	no	yes
DFFA	no	no	yes
DFNA5	no	no	yes
DGCR8	yes	no	no
DIABLO	no	no	yes
DICER1	no	yes	yes
DIDO1	no	no	yes
DIRAS1	no	no	yes
DIRAS3	no	no	yes
DKK1	no	no	yes
DKK3	no	no	yes
DLC1	no	no	yes
DLEC1	no	no	yes
DLEU1	no	no	yes
DLEU2	no	no	yes
DLG1	no	no	yes
DLK1	no	no	yes
DMBT1	no	no	yes
DMD	no	no	yes
DMTF1	no	no	yes
DNAJA3	no	no	yes
DNAJB1	no	no	yes
DNAJB4	no	no	yes
DNAJC11	no	no	yes
DND1	no	no	yes
DNM2	no	yes	no
DNMT1	no	no	yes
DNMT3A	no	yes	yes
DNMT3B	no	no	yes
DOK1	no	no	yes
DOK2	no	no	yes
DOK3	no	no	yes
DPH1	no	no	yes
DPP4	no	no	yes
DROSHA	no	yes	no
DSC3	no	no	yes
DSP	no	no	yes
DUSP1	no	no	yes
DUSP22	no	no	yes
DUSP26	no	no	yes
DUSP5	no	no	yes
DUSP6	no	no	yes
DUSP9	no	no	yes
E2F1	no	no	yes
E2F2	no	no	yes
E2F3	no	no	yes
EAF1	no	no	yes
EAF2	no	no	yes
EBF1	no	yes	no
EBF3	no	no	yes
ECT2	no	no	yes
EDA2R	no	no	yes
EDNRB	no	no	yes
EED	no	yes	yes
EEF1A1	no	no	yes
EEF1E1	no	no	yes
EFNA5	no	no	yes
EGFR	yes	no	no
EGLN1	no	no	yes
EGLN3	no	no	yes
EGR1	no	no	yes
EGR2	no	no	yes
EHD3	no	no	yes
EHF	no	no	yes
EI24	no	no	yes
EIF3E	no	yes	no
EIF3F	no	no	yes
ELF3	no	yes	no
ELF4	yes	yes	no
ELK4	yes	no	no
ELL	no	yes	no
EMP1	no	no	yes
EMP2	no	no	yes
EP300	no	yes	no
EPAS1	yes	yes	yes
EPB41	no	no	yes
EPB41L3	no	no	yes
EPHA1	no	no	yes
EPHA2	no	no	yes
EPHA3	no	no	yes
EPHB2	no	no	yes
EPHB3	no	no	yes
EPHB4	no	no	yes
EPHB6	no	no	yes
EPS15	no	yes	no
ERBB2	yes	no	no
ERBB3	yes	no	no
ERBB4	yes	yes	yes
ERCC2	no	yes	no
ERCC3	no	yes	no
ERCC4	no	yes	no
ERCC5	no	yes	no
ERF	no	no	yes
ERG	yes	no	no
ERRFI1	no	no	yes
ESR1	yes	yes	yes
ESR2	no	no	yes
ESRP1	no	no	yes
ESRRB	no	no	yes
ETNK1	no	yes	no
ETS2	no	no	yes
ETV1	yes	no	no
ETV4	yes	no	no
ETV5	yes	no	no
ETV6	no	yes	yes
EWSR1	yes	no	no
EXT1	no	yes	yes
EXT2	no	yes	yes
EXTL1	no	no	yes
EXTL2	no	no	yes
EXTL3	no	no	yes
EYA4	no	no	yes
EZH1	no	no	yes
EZH2	yes	yes	yes
FABP3	no	no	yes
FADD	no	no	yes
FAM172A	no	no	yes
FAM188A	no	no	yes
FAM46C	no	yes	no
FANCA	no	yes	no
FANCC	no	yes	no
FANCD2	no	yes	no
FANCE	no	yes	no
FANCF	no	yes	no
FANCG	no	yes	yes
FAS	no	yes	yes
FAT1	no	yes	yes
FAT4	no	yes	yes
FBLN1	no	no	yes
FBLN2	no	yes	no
FBP1	no	no	yes
FBXL13	no	no	yes
FBXO11	no	yes	no
FBXO25	no	no	yes
FBXO31	no	no	yes
FBXO32	no	no	yes
FBXW7	no	yes	yes
FCGR2B	yes	no	no
FCRL4	yes	no	no
FEN1	no	yes	no
FER1L4	no	no	yes
FES	yes	yes	no
FEV	yes	no	no
FGFR1	yes	no	no
FGFR2	yes	no	no
FGFR3	yes	no	no
FGFR4	yes	no	no
FH	no	yes	yes
FHIT	no	yes	yes
FHL1	no	no	yes
FLCN	no	yes	yes
FLI1	yes	no	no
FLNA	no	no	yes
FLT3	yes	no	yes
FLT4	yes	no	no
FOXA1	yes	no	yes
FOXA2	no	no	yes
FOXC1	no	no	yes
FOXD3	no	no	yes
FOXL2	yes	yes	yes
FOXO1	yes	yes	yes
FOXO3	yes	yes	yes
FOXO4	yes	yes	yes
FOXO6	no	no	yes
FOXP1	yes	no	yes
FOXP3	no	no	yes
FOXR1	yes	no	no
FRK	no	no	yes
FRS3	no	no	yes
FSTL3	yes	no	no
FUBP1	yes	no	no
FUS	no	yes	yes
FXN	no	no	yes
FZR1	no	no	yes
G0S2	no	no	yes
GABARAP	no	no	yes
GADD45A	no	no	yes
GADD45B	no	no	yes
GADD45G	no	no	yes
GADD45GIP1	no	no	yes
GALR1	no	no	yes
GANAB	no	no	yes
GAS1	no	no	yes
GAS5	no	no	yes
GATA1	yes	yes	no
GATA2	yes	no	no
GATA3	yes	yes	no
GATA4	no	no	yes
GATA5	no	no	yes
GBP1	no	no	yes
GGNBP2	no	no	yes
GJA1	no	no	yes
GJB2	no	no	yes
GKN1	no	no	yes
GKN2	no	no	yes
GLI1	yes	no	yes
GLIPR1	no	no	yes
GLS2	no	no	yes
GLTSCR1	no	no	yes
GLTSCR2	no	no	yes
GNA11	yes	no	no
GNAQ	yes	no	no
GNAS	yes	no	no
GNAT1	no	no	yes
GNB2L1	no	no	yes
GNMT	no	no	yes
GORAB	no	no	yes
GPC3	yes	yes	yes
GPC5	no	yes	yes
GPRC5A	no	no	yes
GPX3	no	no	yes
GREM1	no	no	yes
GRIN2A	no	yes	yes
GRM3	yes	no	no
GSK3B	no	no	yes
GSN	no	no	yes
GSTP1	no	no	yes
GSTT1	no	no	yes
GTPBP4	no	no	yes
GUCY2C	no	no	yes
H19	no	no	yes
H2AFX	no	no	yes
H3F3A	yes	no	no
H3F3B	yes	no	no
HACD4	no	no	yes
HACE1	no	no	yes
HBP1	no	no	yes
HCAR2	no	no	yes
HDAC1	no	no	yes
HDAC3	no	no	yes
HECA	no	no	yes
HEPACAM	no	no	yes
HEY1	yes	no	no
HIC1	no	no	yes
HIF1A	yes	no	yes
HINT1	no	no	yes
HIP1	yes	no	no
HIPK2	no	no	yes
HIRA	no	no	yes
HIST1H3B	yes	no	no
HIVEP1	no	no	yes
HIVEP3	no	no	yes
HLF	yes	no	no
HLTF	no	no	yes
HMGA1	yes	no	no
HMGA2	yes	no	no
HNF1A	no	yes	no
HNF4A	no	no	yes
HNRNPA2B1	yes	no	no
HOMER2	no	no	yes
HOPX	no	no	yes
HOTS	no	no	yes
HOXA11	yes	yes	no
HOXA13	yes	no	no
HOXA9	yes	yes	no
HOXB13	no	no	yes
HOXC11	yes	no	no
HOXC13	yes	no	no
HOXD11	yes	no	no
HOXD13	yes	no	no
HPGD	no	no	yes
HRAS	yes	no	no
HRASLS2	no	no	yes
HRG	no	no	yes
HSP90B1	no	no	yes
HSPB7	no	no	yes
HSPD1	no	no	yes
HTATIP2	no	no	yes
HTRA1	no	no	yes
HTRA2	no	no	yes
HTRA3	no	no	yes
ID3	no	yes	no
ID4	no	no	yes
IDH1	yes	no	yes
IDH2	yes	no	no
IER3	no	no	yes
IFI16	no	no	yes
IFT88	no	no	yes
IGF1	no	no	yes
IGF2BP2	no	yes	no
IGF2R	no	no	yes
IGFALS	no	no	yes
IGFBP3	no	no	yes
IGFBP4	no	no	yes
IGFBP5	no	no	yes
IGFBP7	no	no	yes
IGFBPL1	no	no	yes
IKBKB	yes	no	no
IKZF1	no	yes	yes
IKZF2	no	no	yes
IKZF3	no	no	yes
IL17A	no	no	yes
IL17RD	no	no	yes
IL24	no	no	yes
IL6ST	yes	no	no
IL7R	yes	no	no
ILK	no	no	yes
ING1	no	no	yes
ING2	no	no	yes
ING3	no	no	yes
ING4	no	no	yes
ING5	no	no	yes
INPP4B	no	no	yes
INTS6	no	no	yes
IQGAP2	no	no	yes
IRF1	no	no	yes
IRF3	no	no	yes
IRF4	yes	yes	yes
IRF5	no	no	yes
IRF8	no	no	yes
IRS4	yes	yes	no
IRX1	no	no	yes
ISG15	no	no	yes
ITGA5	no	no	yes
ITGA7	no	no	yes
ITGAV	no	no	yes
ITGB1	no	no	yes
ITGB3	no	no	yes
JAK1	yes	yes	no
JAK2	yes	no	no
JAK3	yes	no	no
JDP2	no	no	yes
JUN	yes	no	no
JUP	no	no	yes
KANK1	no	no	yes
KAT5	no	no	yes
KAT6A	yes	no	no
KAT6B	no	yes	no
KAT7	yes	no	no
KCNJ5	yes	no	no
KCNRG	no	no	yes
KDM3A	no	no	yes
KDM3B	no	no	yes
KDM5A	yes	no	yes
KDM5C	no	yes	no
KDM6A	yes	yes	yes
KDM8	no	no	yes
KDR	yes	no	no
KEAP1	no	yes	no
KIF1B	no	no	yes
KIF7	no	no	yes
KISS1	no	no	yes
KIT	yes	no	no
KL	no	no	yes
KLF10	no	no	yes
KLF4	yes	yes	yes
KLF5	no	no	yes
KLF6	no	yes	yes
KLK10	no	no	yes
KLK6	no	no	yes
KMT2A	yes	no	no
KMT2C	no	yes	yes
KMT2D	yes	yes	no
KNSTRN	yes	no	no
KRAS	yes	no	no
KRIT1	no	no	yes
KRT19	no	no	yes
L3MBTL4	no	no	yes
LARP4B	no	yes	no
LAT2	no	no	yes
LATS1	no	no	yes
LATS2	no	no	yes
LCK	yes	no	no
LEF1	yes	yes	no
LEFTY1	no	no	yes
LEFTY2	no	no	yes
LEPROTL1	no	yes	no
LGALS7	no	no	yes
LHX4	no	no	yes
LHX6	no	no	yes
LIFR	no	no	yes
LIMA1	no	no	yes
LIMD1	no	no	yes
LIN9	no	no	yes
LINC-PINT	no	no	yes
LITAF	no	no	yes
LLGL1	no	no	yes
LMNTD1	no	no	yes
LMO1	yes	no	no
LMO2	yes	no	no
LOC401317	no	no	yes
LOX	no	no	yes
LPP	yes	no	no
LRIG1	no	no	yes
LRIG3	no	yes	yes
LRMP	no	no	yes
LRP1B	no	yes	yes
LRRC3B	no	no	yes
LRRC4	no	no	yes
LSAMP	no	no	yes
LTF	no	no	yes
LXN	no	no	yes
LYL1	yes	no	no
LZTR1	no	yes	no
LZTS1	no	no	yes
MAD1L1	no	no	yes
MADD	no	no	yes
MAF	yes	no	no
MAFB	yes	no	no
MAL	no	no	yes
MALAT1	yes	yes	no
MALT1	yes	no	no
MAML2	yes	no	no
MAP2K1	yes	no	no
MAP2K2	yes	no	no
MAP2K4	yes	yes	yes
MAP3K1	yes	yes	no
MAP3K13	yes	yes	no
MAP3K4	no	no	yes
MAP3K8	no	no	yes
MAP4K1	no	no	yes
MAPK1	yes	no	no
MAPK10	no	no	yes
MAPK9	no	no	yes
MARCKS	no	no	yes
MARVELD1	no	no	yes
MAT2A	no	no	yes
MAX	no	yes	yes
MBD4	no	no	yes
MCC	no	no	yes
MCM9	no	no	yes
MCPH1	no	no	yes
MDC1	no	no	yes
MDM2	yes	no	no
MDM4	yes	no	no
MECOM	yes	no	no
MED12	no	yes	no
MEG3	no	no	yes
MEN1	no	yes	yes
MET	yes	no	no
MFSD2A	no	no	yes
MGMT	no	yes	no
MIA	no	no	yes
MIA2	no	no	yes
MIR1-1	no	no	yes
MIR1-2	no	no	yes
MIR100	no	no	yes
MIR101-1	no	no	yes
MIR101-2	no	no	yes
MIR106A	no	no	yes
MIR107	no	no	yes
MIR10A	no	no	yes
MIR122	no	no	yes
MIR1226	no	no	yes
MIR124-1	no	no	yes
MIR124-2	no	no	yes
MIR124-3	no	no	yes
MIR1247	no	no	yes
MIR125A	no	no	yes
MIR125B1	no	no	yes
MIR125B2	no	no	yes
MIR126	no	no	yes
MIR127	no	no	yes
MIR129-1	no	no	yes
MIR129-2	no	no	yes
MIR1291	no	no	yes
MIR1297	no	no	yes
MIR130A	no	no	yes
MIR132	no	no	yes
MIR133A1	no	no	yes
MIR133A2	no	no	yes
MIR134	no	no	yes
MIR135A1	no	no	yes
MIR135A2	no	no	yes
MIR136	no	no	yes
MIR137	no	no	yes
MIR138-1	no	no	yes
MIR138-2	no	no	yes
MIR140	no	no	yes
MIR141	no	no	yes
MIR142	no	no	yes
MIR143	no	no	yes
MIR145	no	no	yes
MIR146A	no	no	yes
MIR147A	no	no	yes
MIR148A	no	no	yes
MIR148B	no	no	yes
MIR149	no	no	yes
MIR150	no	no	yes
MIR152	no	no	yes
MIR155	no	no	yes
MIR15A	no	no	yes
MIR16-1	no	no	yes
MIR16-2	no	no	yes
MIR17	no	no	yes
MIR181A1	no	no	yes
MIR181A2	no	no	yes
MIR181B1	no	no	yes
MIR181B2	no	no	yes
MIR181C	no	no	yes
MIR182	no	no	yes
MIR183	no	no	yes
MIR185	no	no	yes
MIR186	no	no	yes
MIR187	no	no	yes
MIR18A	no	no	yes
MIR18B	no	no	yes
MIR192	no	no	yes
MIR193A	no	no	yes
MIR193B	no	no	yes
MIR194-1	no	no	yes
MIR194-2	no	no	yes
MIR195	no	no	yes
MIR196A2	no	no	yes
MIR196B	no	no	yes
MIR198	no	no	yes
MIR199A1	no	no	yes
MIR200A	no	no	yes
MIR200B	no	no	yes
MIR200C	no	no	yes
MIR203A	no	no	yes
MIR204	no	no	yes
MIR205	no	no	yes
MIR206	no	no	yes
MIR20A	no	no	yes
MIR210	no	no	yes
MIR211	no	no	yes
MIR214	no	no	yes
MIR215	no	no	yes
MIR217	no	no	yes
MIR218-1	no	no	yes
MIR218-2	no	no	yes
MIR219A1	no	no	yes
MIR22	no	no	yes
MIR222	no	no	yes
MIR223	no	no	yes
MIR23A	no	no	yes
MIR23B	no	no	yes
MIR24-1	no	no	yes
MIR25	no	no	yes
MIR26A1	no	no	yes
MIR26A2	no	no	yes
MIR26B	no	no	yes
MIR27A	no	no	yes
MIR27B	no	no	yes
MIR28	no	no	yes
MIR296	no	no	yes
MIR29A	no	no	yes
MIR29B1	no	no	yes
MIR29C	no	no	yes
MIR302B	no	no	yes
MIR30A	no	no	yes
MIR30C1	no	no	yes
MIR31	no	no	yes
MIR320A	no	no	yes
MIR326	no	no	yes
MIR329-1	no	no	yes
MIR335	no	no	yes
MIR338	no	no	yes
MIR33A	no	no	yes
MIR340	no	no	yes
MIR34A	no	no	yes
MIR34B	no	no	yes
MIR34C	no	no	yes
MIR367	no	no	yes
MIR370	no	no	yes
MIR375	no	no	yes
MIR378A	no	no	yes
MIR383	no	no	yes
MIR409	no	no	yes
MIR410	no	no	yes
MIR422A	no	no	yes
MIR424	no	no	yes
MIR449A	no	no	yes
MIR449B	no	no	yes
MIR451A	no	no	yes
MIR483	no	no	yes
MIR486-1	no	no	yes
MIR487B	no	no	yes
MIR490	no	no	yes
MIR493	no	no	yes
MIR494	no	no	yes
MIR495	no	no	yes
MIR497	no	no	yes
MIR502	no	no	yes
MIR503	no	no	yes
MIR504	no	no	yes
MIR505	no	no	yes
MIR508	no	no	yes
MIR509-3	no	no	yes
MIR511	no	no	yes
MIR517A	no	no	yes
MIR519D	no	no	yes
MIR520B	no	no	yes
MIR520C	no	no	yes
MIR551A	no	no	yes
MIR574	no	no	yes
MIR615	no	no	yes
MIR636	no	no	yes
MIR7-1	no	no	yes
MIR7-2	no	no	yes
MIR7-3	no	no	yes
MIR708	no	no	yes
MIR874	no	no	yes
MIR888	no	no	yes
MIR9-1	no	no	yes
MIR9-2	no	no	yes
MIR9-3	no	no	yes
MIR941-1	no	no	yes
MIR98	no	no	yes
MIR99A	no	no	yes
MIRLET7A1	no	no	yes
MIRLET7A2	no	no	yes
MIRLET7A3	no	no	yes
MIRLET7B	no	no	yes
MIRLET7C	no	no	yes
MIRLET7D	no	no	yes
MIRLET7E	no	no	yes
MIRLET7F1	no	no	yes
MIRLET7F2	no	no	yes
MIRLET7G	no	no	yes
MIRLET7I	no	no	yes
MITF	yes	no	no
MKL1	yes	yes	no
MLF1	no	yes	no
MLH1	no	yes	yes
MLH3	no	no	yes
MLLT10	yes	no	no
MLLT4	yes	no	no
MME	no	no	yes
MN1	yes	no	no
MNT	no	no	yes
MOB1A	no	no	yes
MOB1B	no	no	yes
MPL	yes	no	no
MRVI1	no	no	yes
MSH2	no	yes	yes
MSH6	no	yes	no
MSI2	yes	no	no
MSMB	no	no	yes
MST1	no	no	yes
MST1R	no	no	yes
MT1DP	no	no	yes
MT1F	no	no	yes
MT1G	no	no	yes
MT1M	no	no	yes
MT2A	no	no	yes
MTAP	no	no	yes
MTCP1	yes	no	no
MTOR	yes	no	no
MTSS1	no	no	yes
MTUS1	no	no	yes
MUC16	yes	no	no
MUC4	yes	no	no
MUS81	no	no	yes
MUTYH	no	yes	no
MXI1	no	no	yes
MYB	yes	no	no
MYBBP1A	no	no	yes
MYC	yes	no	no
MYCL	yes	no	no
MYCN	yes	no	no
MYD88	yes	no	no
MYH9	no	yes	yes
MYO18B	no	no	yes
MYO1A	no	no	yes
MYOD1	yes	no	no
MZB1	no	no	yes
N4BP2	no	yes	no
NAB2	no	yes	no
NAPEPLD	no	no	yes
NBN	no	yes	yes
NCOA2	yes	no	no
NCOA4	no	yes	yes
NCOA5	no	no	yes
NCOR1	no	yes	no
NCOR2	no	yes	no
NDN	no	no	yes
NDRG1	no	yes	yes
NDRG2	no	no	yes
NDRG4	no	no	yes
NDST4	no	no	yes
NEDD4	no	no	yes
NEDD4L	no	no	yes
NEURL1	no	no	yes
NF1	no	yes	yes
NF2	no	yes	yes
NFATC2	yes	no	yes
NFE2L2	yes	yes	no
NFKB1	no	no	yes
NFKB2	yes	yes	no
NFKBIE	no	yes	no
NGFR	no	no	yes
NINJ1	no	no	yes
NIT2	no	no	yes
NKX2-1	yes	yes	no
NKX2-8	no	no	yes
NKX3-1	no	no	yes
NME1	no	no	yes
NNAT	no	no	yes
NOL7	no	no	yes
NOTCH1	yes	yes	yes
NOTCH2	yes	yes	yes
NOTCH3	no	no	yes
NOV	no	no	yes
NPAS2	no	no	yes
NPM1	yes	no	yes
NPRL2	no	no	yes
NR0B2	no	no	yes
NR1I2	no	no	yes
NR2C2	no	no	yes
NR4A1	no	no	yes
NR4A3	yes	no	yes
NRAS	yes	no	no
NRBP1	no	no	yes
NRCAM	no	no	yes
NRF1	no	no	yes
NRG1	no	yes	no
NRSN2	no	no	yes
NT5C2	yes	no	no
NTHL1	no	yes	no
NTRK1	yes	yes	no
NTRK3	yes	no	yes
NUAK1	no	no	yes
NUMB	no	no	yes
NUP98	yes	no	yes
NUPR1	no	no	yes
NUTM1	yes	no	no
OLFM4	no	no	yes
OLIG2	yes	no	no
ONECUT1	no	no	yes
OPCML	no	no	yes
OSCP1	no	no	yes
OSGIN1	no	no	yes
P2RY8	yes	no	no
PABPC1	yes	yes	no
PACRG	no	no	yes
PAEP	no	no	yes
PAFAH1B1	no	no	yes
PAIP2	no	no	yes
PALB2	no	yes	yes
PANO1	no	no	yes
PANX2	no	no	yes
PARK2	no	no	yes
PARK7	no	no	yes
PARP1	no	no	yes
PAWR	no	no	yes
PAX3	yes	no	no
PAX4	no	no	yes
PAX5	yes	yes	yes
PAX6	no	no	yes
PBRM1	no	yes	yes
PBX1	yes	no	no
PCDH10	no	no	yes
PCDH17	no	no	yes
PCDH8	no	no	yes
PCDH9	no	no	yes
PCDHGC3	no	no	yes
PCGF2	no	no	yes
PDCD1LG2	yes	no	no
PDCD4	no	no	yes
PDCD5	no	no	yes
PDGFB	yes	no	no
PDGFRA	yes	no	no
PDGFRB	yes	no	no
PDGFRL	no	no	yes
PDLIM4	no	no	yes
PDS5B	no	no	yes
PDSS2	no	no	yes
PDX1	no	no	yes
PEA15	no	no	yes
PEBP1	no	no	yes
PEG3	no	no	yes
PER1	no	yes	no
PER2	no	no	yes
PF4	no	no	yes
PFN1	no	no	yes
PGR	no	no	yes
PGRMC2	no	no	yes
PHACTR4	no	no	yes
PHB	no	no	yes
PHC3	no	no	yes
PHF6	no	yes	yes
PHLDA2	no	no	yes
PHLDA3	no	no	yes
PHLPP1	no	no	yes
PHLPP2	no	no	yes
PHOX2A	no	no	yes
PHOX2B	no	yes	no
PIAS1	no	no	yes
PIK3CA	yes	no	no
PIK3CB	yes	no	no
PIK3R1	no	yes	no
PIM1	yes	no	no
PIN1	no	no	yes
PINX1	no	no	yes
PIWIL2	no	no	yes
PKD1	no	no	yes
PKNOX1	no	no	yes
PLA2G16	no	no	yes
PLA2G2A	no	no	yes
PLA2G7	no	no	yes
PLA2R1	no	no	yes
PLAG1	yes	no	no
PLAGL1	no	no	yes
PLCB3	no	no	yes
PLCD1	no	no	yes
PLCE1	no	no	yes
PLCG1	yes	no	no
PLD1	no	no	yes
PLEKHO1	no	no	yes
PLK1	no	no	yes
PLK2	no	no	yes
PLK5	no	no	yes
PLXNC1	no	no	yes
PML	no	yes	yes
PMS2	no	yes	no
PNN	no	no	yes
POLD1	no	yes	no
POLE	no	yes	no
POLG	no	yes	no
POLQ	yes	yes	no
POT1	no	yes	no
POU2AF1	yes	no	no
POU2F3	no	no	yes
POU5F1	yes	no	no
POU6F2	no	no	yes
PPARA	no	no	yes
PPARG	no	yes	yes
PPM1A	no	no	yes
PPM1D	yes	no	no
PPM1L	no	no	yes
PPP1CA	no	no	yes
PPP1R1B	no	no	yes
PPP2CA	no	no	yes
PPP2CB	no	no	yes
PPP2R1A	no	yes	no
PPP2R1B	no	no	yes
PPP2R2C	no	no	yes
PPP2R4	no	no	yes
PPP2R5C	no	no	yes
PPP3CC	no	no	yes
PPP6C	no	yes	no
PRDM1	no	yes	yes
PRDM11	no	no	yes
PRDM16	yes	no	no
PRDM2	no	yes	yes
PRDM4	no	no	yes
PRDM5	no	no	yes
PREX2	yes	no	no
PRF1	no	yes	no
PRICKLE1	no	no	yes
PRKAA1	no	no	yes
PRKAA2	no	no	yes
PRKACA	yes	no	no
PRKAR1A	yes	yes	yes
PRKCB	no	no	yes
PRKCD	no	no	yes
PRKCDBP	no	no	yes
PRKCE	no	no	yes
PRODH	no	no	yes
PROX1	no	no	yes
PRR5	no	no	yes
PSIP1	yes	no	no
PTCH1	no	yes	yes
PTCH2	no	no	yes
PTCSC3	no	no	yes
PTEN	no	yes	yes
PTENP1	no	no	yes
PTGDR	no	no	yes
PTK6	yes	yes	no
PTPN1	no	no	yes
PTPN11	yes	no	yes
PTPN12	no	no	yes
PTPN13	no	yes	yes
PTPN2	no	no	yes
PTPN23	no	no	yes
PTPN6	no	yes	yes
PTPRB	no	yes	no
PTPRC	no	yes	yes
PTPRD	no	yes	yes
PTPRJ	no	no	yes
PTPRK	no	yes	yes
PTPRT	no	yes	yes
PWAR4	no	no	yes
PYCARD	no	no	yes
PYHIN1	no	no	yes
QKI	yes	yes	no
RAB25	no	no	yes
RAB7A	no	no	yes
RAC1	yes	no	no
RAD17	no	yes	no
RAD21	yes	yes	no
RAD23B	no	no	yes
RAD51B	no	yes	no
RAD51C	no	no	yes
RAF1	yes	no	no
RANBP2	no	yes	no
RANBP9	no	no	yes
RAP1A	no	no	yes
RAP1GAP	no	no	yes
RAP1GDS1	yes	no	no
RARA	yes	no	no
RARB	no	no	yes
RARRES3	no	no	yes
RASAL1	no	no	yes
RASAL2	no	no	yes
RASL10A	no	no	yes
RASL10B	no	no	yes
RASL11A	no	no	yes
RASSF1	no	no	yes
RASSF10	no	no	yes
RASSF2	no	no	yes
RASSF3	no	no	yes
RASSF4	no	no	yes
RASSF5	no	no	yes
RASSF8	no	no	yes
RB1	no	yes	yes
RB1CC1	no	no	yes
RBBP7	no	no	yes
RBBP8	no	no	yes
RBL1	no	no	yes
RBL2	no	no	yes
RBM10	no	yes	no
RBM14	no	no	yes
RBM38	no	no	yes
RBM4	no	no	yes
RBM5	no	no	yes
RBM6	no	no	yes
RBMS3	no	no	yes
RBMX	no	no	yes
RBP1	no	no	yes
RCHY1	no	no	yes
RECK	no	no	yes
RECQL4	yes	yes	no
REL	yes	no	no
RET	yes	no	no
RFWD2	no	no	yes
RFWD3	no	yes	no
RHOA	yes	yes	yes
RHOB	no	no	yes
RHOBTB2	no	no	yes
RHOH	no	yes	no
RINT1	no	no	yes
RITA1	no	no	yes
RMI2	no	yes	no
RNASEL	no	no	yes
RNASET2	no	no	yes
RND3	no	no	yes
RNF111	no	no	yes
RNF144A	no	no	yes
RNF180	no	no	yes
RNF43	no	yes	no
RNF8	no	no	yes
RNH1	no	no	yes
ROBO1	no	no	yes
ROBO2	no	yes	no
ROR2	no	no	yes
ROS1	yes	no	no
RPA1	no	no	yes
RPL10	no	yes	yes
RPL11	no	no	yes
RPL22	no	yes	no
RPL5	no	yes	yes
RPRM	no	no	yes
RPS6KA2	no	no	yes
RPS6KA6	no	no	yes
RSPO2	no	yes	no
RSPO3	yes	no	no
RTN4	no	no	yes
RTN4IP1	no	no	yes
RUNX1	yes	yes	yes
RUNX1T1	yes	yes	no
RUNX2	no	no	yes
RUNX3	no	no	yes
S100A11	no	no	yes
S100A2	no	no	yes
SAA1	no	no	yes
SAFB	no	no	yes
SAFB2	no	no	yes
SALL2	no	no	yes
SALL4	yes	no	yes
SAMD9L	no	no	yes
SASH1	no	no	yes
SBDS	no	yes	no
SCGB3A1	no	no	yes
SCRIB	no	no	yes
SCUBE2	no	no	yes
SCYL1	no	no	yes
SDHA	no	yes	yes
SDHAF2	no	yes	no
SDHB	no	yes	yes
SDHC	no	yes	no
SDHD	no	yes	yes
SEC14L2	no	no	yes
SELENBP1	no	no	yes
SEMA3B	no	no	yes
SEMA3F	no	no	yes
SEPT4	no	no	yes
SERPINB5	no	no	yes
SERPINI2	no	no	yes
SET	yes	no	no
SETBP1	yes	no	no
SETD1B	no	yes	no
SETD2	no	yes	yes
SF3B1	yes	no	no
SFN	no	no	yes
SFPQ	no	yes	no
SFRP1	no	no	yes
SFRP2	no	no	yes
SFRP4	no	yes	yes
SFRP5	no	no	yes
SGK1	yes	no	no
SGMS1	no	no	yes
SH2B3	no	yes	yes
SH3GL1	yes	no	no
SH3GLB1	no	no	yes
SHISA3	no	no	yes
SHPRH	no	no	yes
SHQ1	no	no	yes
SIAH1	no	no	yes
SIK1	no	no	yes
SIRPA	no	yes	no
SIRT1	no	no	yes
SIRT2	no	no	yes
SIRT3	no	no	yes
SIRT4	no	no	yes
SIRT6	no	no	yes
SIX1	yes	no	no
SIX2	yes	no	no
SKI	yes	no	no
SKIL	no	no	yes
SKP2	no	no	yes
SLC34A2	no	yes	no
SLC39A1	no	no	yes
SLC39A4	no	no	yes
SLC5A8	no	no	yes
SLC9A3R1	no	no	yes
SLIT2	no	no	yes
SLX4	no	no	yes
SMAD2	no	yes	yes
SMAD3	no	yes	no
SMAD4	no	yes	yes
SMARCA2	no	no	yes
SMARCA4	no	yes	yes
SMARCB1	no	yes	yes
SMARCC1	no	no	yes
SMARCD1	no	yes	no
SMARCE1	no	yes	no
SMC1A	no	yes	no
SMCHD1	no	no	yes
SMO	yes	no	no
SMYD4	no	no	yes
SND1	yes	no	no
SNORD50A	no	no	yes
SOCS1	no	yes	yes
SOCS3	no	no	yes
SOD2	no	no	yes
SOX1	no	no	yes
SOX11	no	no	yes
SOX15	no	no	yes
SOX2	yes	no	no
SOX21	no	yes	no
SOX7	no	no	yes
SP100	no	no	yes
SPARC	no	no	yes
SPARCL1	no	no	yes
SPEN	no	yes	no
SPI1	no	no	yes
SPINK7	no	no	yes
SPINT2	no	no	yes
SPOP	no	yes	yes
SPRY2	no	no	yes
SPRY4	no	no	yes
SPTBN1	no	no	yes
SRC	yes	no	no
SRGAP3	no	no	yes
SRPX	no	no	yes
SRSF2	yes	no	no
SRSF3	yes	no	no
SSBP2	no	no	yes
SSX1	yes	no	no
SSX2	yes	no	no
SSX4	yes	no	no
ST13	no	no	yes
ST20	no	no	yes
ST5	no	no	yes
ST7	no	no	yes
STAG1	no	yes	no
STAG2	no	yes	no
STARD13	no	no	yes
STAT1	no	no	yes
STAT3	yes	no	yes
STAT5A	no	no	yes
STAT5B	yes	yes	no
STAT6	yes	no	no
STIL	yes	no	no
STK10	no	no	yes
STK11	no	yes	yes
STRADA	no	no	yes
STUB1	no	no	yes
SUFU	no	yes	yes
SUZ12	yes	yes	yes
SYK	yes	no	yes
SYNM	no	no	yes
SYNPO2	no	no	yes
SYT13	no	no	yes
TAF15	yes	no	no
TAGLN	no	no	yes
TAL1	yes	no	no
TAL2	yes	no	no
TANK	no	no	yes
TAT	no	no	yes
TBL1XR1	yes	yes	no
TBL2	no	no	yes
TBRG1	no	no	yes
TBX3	yes	yes	no
TBX5	no	no	yes
TCEAL7	no	no	yes
TCEB3	no	no	yes
TCF3	yes	yes	yes
TCF4	no	no	yes
TCF7L2	yes	no	yes
TCHP	no	no	yes
TCL1A	yes	no	no
TDGF1	no	no	yes
TDRG1	no	no	yes
TEC	yes	no	no
TERT	yes	yes	no
TES	no	no	yes
TET1	yes	yes	no
TET2	no	yes	yes
TFAP2A	no	no	yes
TFE3	yes	no	no
TFEB	yes	no	no
TFPI2	no	no	yes
TGFB1	no	no	yes
TGFBI	no	no	yes
TGFBR2	no	yes	yes
TGFBR3	no	no	yes
TGM3	no	no	yes
THBD	no	no	yes
THBS1	no	no	yes
THRA	no	no	yes
THRB	no	no	yes
THSD1	no	no	yes
THY1	no	no	yes
TIMP3	no	no	yes
TLX1	yes	no	no
TLX3	yes	no	no
TMEFF1	no	no	yes
TMEFF2	no	no	yes
TMEM127	no	yes	yes
TMPRSS11A	no	no	yes
TMPRSS6	no	no	yes
TNC	yes	no	no
TNFAIP3	no	yes	yes
TNFAIP8L2	no	no	yes
TNFRSF10A	no	no	yes
TNFRSF10B	no	no	yes
TNFRSF12A	no	no	yes
TNFRSF14	no	yes	no
TNFRSF17	yes	no	no
TNFRSF18	no	no	yes
TNFSF12	no	no	yes
TNFSF9	no	no	yes
TNK1	no	no	yes
TOM1L2	no	no	yes
TOPORS	no	no	yes
TP53	yes	yes	yes
TP53BP1	no	no	yes
TP53BP2	no	no	yes
TP53COR1	no	no	yes
TP53INP1	no	no	yes
TP63	yes	yes	yes
TP73	no	no	yes
TPM3	no	yes	no
TPTE2	no	no	yes
TRAF7	no	yes	no
TREX2	no	no	yes
TRIM13	no	no	yes
TRIM15	no	no	yes
TRIM24	yes	yes	yes
TRIM27	yes	no	no
TRIM3	no	no	yes
TRIM31	no	no	yes
TRIM32	no	no	yes
TRIM33	no	yes	no
TRIM35	no	no	yes
TRIM62	no	no	yes
TRIT1	no	no	yes
TRRAP	yes	no	no
TSC1	no	yes	yes
TSC2	no	yes	yes
TSC22D1	no	no	yes
TSG101	no	no	yes
TSHR	yes	no	no
TSLP	no	no	yes
TSPAN13	no	no	yes
TSPAN32	no	no	yes
TSSC4	no	no	yes
TTC4	no	no	yes
TTF1	no	no	yes
TUSC1	no	no	yes
TUSC2	no	no	yes
TUSC7	no	no	yes
TWIST2	no	no	yes
TXNIP	no	no	yes
U2AF1	yes	no	no
UBE2QL1	no	no	yes
UBE4B	no	no	yes
UBIAD1	no	no	yes
UBR5	no	yes	no
UCHL1	no	no	yes
UFL1	no	no	yes
UHRF2	no	no	yes
UIMC1	no	no	yes
UNC5A	no	no	yes
UNC5B	no	no	yes
UNC5C	no	no	yes
UNC5D	no	no	yes
USP12	no	no	yes
USP33	no	no	yes
USP44	no	yes	no
USP6	yes	no	no
USP8	yes	no	no
UVRAG	no	no	yes
VDR	no	no	yes
VEGFA	no	no	yes
VEZT	no	no	yes
VHL	no	yes	yes
VIL1	no	no	yes
VIM	no	no	yes
VPS53	no	no	yes
VSNL1	no	no	yes
VTRNA2-1	no	no	yes
VWA5A	no	no	yes
WAS	yes	no	no
WDR11	no	no	yes
WDR48	no	no	yes
WFDC1	no	no	yes
WHSC1	yes	no	no
WHSC1L1	yes	no	yes
WIF1	no	yes	yes
WISP3	no	no	yes
WNK2	no	yes	yes
WNT11	no	no	yes
WNT5A	no	no	yes
WNT7A	no	no	yes
WRN	no	yes	no
WT1	yes	yes	yes
WWOX	no	no	yes
WWTR1	yes	no	no
XAF1	no	no	yes
XIST	no	no	yes
XPA	no	yes	no
XPC	no	yes	no
XPO1	yes	no	no
XPO5	no	no	yes
XRCC5	no	no	yes
YAP1	no	no	yes
YPEL3	no	no	yes
YWHAE	no	yes	no
ZBTB16	no	yes	yes
ZBTB18	no	no	yes
ZBTB4	no	no	yes
ZBTB48	no	no	yes
ZBTB7C	no	no	yes
ZC3H10	no	no	yes
ZDHHC2	no	no	yes
ZEB1	yes	no	no
ZFAS1	no	no	yes
ZFHX3	no	yes	yes
ZFP36	no	no	yes
ZFP36L2	no	no	yes
ZFP82	no	no	yes
ZHX2	no	no	yes
ZIC1	no	no	yes
ZMYM3	no	yes	no
ZMYND10	no	no	yes
ZMYND11	no	no	yes
ZNF185	no	no	yes
ZNF278	no	yes	no
ZNF292	no	no	yes
ZNF331	no	yes	no
ZNF366	no	no	yes
ZNF382	no	no	yes
ZNF521	yes	no	no
ZNF668	no	no	yes
ZNRF3	no	yes	no
ZRSR2	no	yes	no
ZYX	no	no	yes

## Sheet: Suppl. Data 3b
Supplementary Data 3b: List of the 152 Cancer Susceptibility genes (CSGs) curated by Huang et al. [Reference: Huang, K. et al. Pathogenic Germline Variants in 10,389 Adult Cancers. Cell 173, 355-370.e14 (2018)]
ABCB11
ALK
APC
ATM
ATR
AXIN2
BAP1
BLM
BMPR1A
BRAF
BRCA1
BRCA2
BRIP1
BUB1B
CBL
CDC73
CDH1
CDK4
CDKN1B
CDKN1C
CDKN2A
CEBPA
CHEK2
COL7A1
CTR9
CYLD
DDB2
DICER1
DIS3L2
DKC1
DOCK8
DROSHA
EGFR
ELANE
EPCAM
ERCC1
ERCC2
ERCC3
ERCC4
ERCC5
ETV6
EXT1
EXT2
FAH
FANCA
FANCC
FANCD2
FANCE
FANCF
FANCG
FANCI
FANCL
FANCM
FH
FLCN
GATA2
GBA
GJB2
GPC3
HFE
HMBS
HNF1A
HRAS
ITK
JMJD1C
KIT
KRAS
LMO1
MAP2K1
MAP2K2
MAX
MEN1
MET
MITF
MLH1
MPL
MSH2
MSH6
MTAP
MUTYH
NBN
NF1
NF2
NHP2
NOP10
NRAS
NTHL1
PALB2
PAX5
PDGFRA
PHOX2B
PMS1
PMS2
POLD1
POLE
POLH
POT1
PRDM9
PRF1
PRKAR1A
PRSS1
PTCH1
PTEN
PTPN11
RAD51C
RAD51D
RAF1
RB1
RECQL
RECQL4
RET
RHBDF2
RMRP
RUNX1
SBDS
SDHA
SDHAF2
SDHB
SDHC
SDHD
SERPINA1
SETBP1
SH2B3
SH2D1A
SHOC2
SLC25A13
SMAD4
SMARCA4
SMARCB1
SMARCE1
SOS1
SPRTN
SRY
STAT3
STK11
SUFU
TERT
TGFBR1
TMEM127
TNFRSF6
TP53
TRIM37
TSC1
TSC2
TSHR
UROD
VHL
WAS
WRN
WT1
XPA
XPC

## Sheet: Suppl. Table 3c
Supplementary Data 3c: List of the clinical targeted 47-gene panel developed by Invitae.
https://www.invitae.com/en/physician/tests/01102/#info-panel-resources [Reference: Kurian, A. W. et al. Clinical evaluation of a multiple-gene sequencing panel for hereditary cancer risk assessment. J. Clin. Oncol. 32, 2001–9 (2014)]
ATM
AXIN2
BARD1
BMPR1A
BRCA1
BRCA2
BRIP1
CDH1
CDK4
CDKN2A
CHEK2
CTNNA1
DICER1
EPCAM
GREM1
HOXB13
KIT
MEN1
MLH1
MSH2
MSH3
MSH6
MUTYH
NBN
NF1
NTHL1
PALB2
PDGFRA
PMS2
POLD1
POLE
PTEN
RAD50
RAD51C
RAD51D
SDHA
SDHB
SDHC
SDHD
SMAD4
SMARCA4
STK11
TP53
TSC1
TSC2
VHL
