# Supplementary material for: Common germline-somatic variant interactions in advanced urothelial cancer
Source: Nat Commun. 2020 Dec 3;11:6195. doi: 10.1038/s41467-020-19971-8 (PMC7713129; doi:10.1038/s41467-020-19971-8)
Supplement: Supplementary file 6 — Supplementary Data 4 [file 41467_2020_19971_MOESM6_ESM.xlsx]

## Sheet: Suppl. Data 4
Supplementary Data 4: List of the 315 pDGVs identified in the TCGA-BLCA cohort
Sample ID	CHROM	POS	rs number	REF	ALT	Genotype	Effect	Gene Name	HGVS.c	HGVS.p	Allele Frequency in ExAC	Gene ID	Transcript ID	CSG list	COSMIC Onco	COSMIC TSG	UT TSG	Invitae list	Is Canonical Transcript	Alt Allele Counts	Total Allele Counts	Allele Frequency in TCGA-BLCA
TCGA-DK-A1AD-10A-01D-A13W-08	1	6185907	.	CAT	C	Heterozygous	frameshift_variant	CHD5	c.4088_4089delAT	p.Asp1363fs	.	ENSG00000116254	ENST00000262450	no	no	no	yes	no	yes	1	796	0.00125628
TCGA-K4-AAQO-10A-01D-A38J-08	1	10166598	rs566940104	AG	A	Heterozygous	frameshift_variant	UBE4B	c.1154delG	p.Ser385fs	0.000653329	ENSG00000130939	ENST00000343090	no	no	no	yes	no	yes	1	796	0.00125628
TCGA-ZF-A9R2-10A-01D-A394-08	1	16200729	rs761626223	A	AT	Heterozygous	frameshift_variant	SPEN	c.130dupT	p.Ser44fs	0.00033734	ENSG00000065526	ENST00000438066	no	no	yes	no	no	no	1	796	0.00125628
TCGA-CU-A0YO-10A-01D-A10S-08	1	16474924	.	CAATGGGCA	C	Heterozygous	frameshift_variant	EPHA2	c.764_771delTGCCCATT	p.Val255fs	.	ENSG00000142627	ENST00000358432	no	no	no	yes	no	yes	13	796	0.0163317
TCGA-DK-A1A7-10A-01D-A13W-08	1	16474924	.	CAATGGGCA	C	Heterozygous	frameshift_variant	EPHA2	c.764_771delTGCCCATT	p.Val255fs	.	ENSG00000142627	ENST00000358432	no	no	no	yes	no	yes	13	796	0.0163317
TCGA-BT-A0S7-10A-01D-A10S-08	1	16474924	.	CAATGGGCA	C	Heterozygous	frameshift_variant	EPHA2	c.764_771delTGCCCATT	p.Val255fs	.	ENSG00000142627	ENST00000358432	no	no	no	yes	no	yes	13	796	0.0163317
TCGA-CF-A1HR-10A-01D-A13W-08	1	16474924	.	CAATGGGCA	C	Heterozygous	frameshift_variant	EPHA2	c.764_771delTGCCCATT	p.Val255fs	.	ENSG00000142627	ENST00000358432	no	no	no	yes	no	yes	13	796	0.0163317
TCGA-DK-A1AD-10A-01D-A13W-08	1	16474924	.	CAATGGGCA	C	Heterozygous	frameshift_variant	EPHA2	c.764_771delTGCCCATT	p.Val255fs	.	ENSG00000142627	ENST00000358432	no	no	no	yes	no	yes	13	796	0.0163317
TCGA-DK-A1A3-10A-01D-A13W-08	1	16474924	.	CAATGGGCA	C	Heterozygous	frameshift_variant	EPHA2	c.764_771delTGCCCATT	p.Val255fs	.	ENSG00000142627	ENST00000358432	no	no	no	yes	no	yes	13	796	0.0163317
TCGA-DK-A1AB-10A-01D-A13W-08	1	16474924	.	CAATGGGCA	C	Heterozygous	frameshift_variant	EPHA2	c.764_771delTGCCCATT	p.Val255fs	.	ENSG00000142627	ENST00000358432	no	no	no	yes	no	yes	13	796	0.0163317
TCGA-C4-A0F1-10A-01D-A10S-08	1	16474924	.	CAATGGGCA	C	Heterozygous	frameshift_variant	EPHA2	c.764_771delTGCCCATT	p.Val255fs	.	ENSG00000142627	ENST00000358432	no	no	no	yes	no	yes	13	796	0.0163317
TCGA-CU-A0YR-10A-01D-A10S-08	1	16474924	.	CAATGGGCA	C	Heterozygous	frameshift_variant	EPHA2	c.764_771delTGCCCATT	p.Val255fs	.	ENSG00000142627	ENST00000358432	no	no	no	yes	no	yes	13	796	0.0163317
TCGA-DK-A1AC-10A-01D-A13W-08	1	16474924	.	CAATGGGCA	C	Heterozygous	frameshift_variant	EPHA2	c.764_771delTGCCCATT	p.Val255fs	.	ENSG00000142627	ENST00000358432	no	no	no	yes	no	yes	13	796	0.0163317
TCGA-DK-A1A5-10A-01D-A13W-08	1	16474924	.	CAATGGGCA	C	Heterozygous	frameshift_variant	EPHA2	c.764_771delTGCCCATT	p.Val255fs	.	ENSG00000142627	ENST00000358432	no	no	no	yes	no	yes	13	796	0.0163317
TCGA-DK-A1AF-10A-01D-A13W-08	1	16474924	.	CAATGGGCA	C	Heterozygous	frameshift_variant	EPHA2	c.764_771delTGCCCATT	p.Val255fs	.	ENSG00000142627	ENST00000358432	no	no	no	yes	no	yes	13	796	0.0163317
TCGA-C4-A0F6-10A-01D-A10S-08	1	16474924	.	CAATGGGCA	C	Heterozygous	frameshift_variant	EPHA2	c.764_771delTGCCCATT	p.Val255fs	.	ENSG00000142627	ENST00000358432	no	no	no	yes	no	yes	13	796	0.0163317
TCGA-DK-A1A6-10A-01D-A13W-08	1	16474932	rs145113491	A	ACC	Heterozygous	frameshift_variant	EPHA2	c.762_763dupGG	p.Val255fs	.	ENSG00000142627	ENST00000358432	no	no	no	yes	no	yes	4	796	0.00502513
TCGA-BT-A0YX-10A-01D-A10S-08	1	16474932	rs145113491	A	ACC	Heterozygous	frameshift_variant	EPHA2	c.762_763dupGG	p.Val255fs	.	ENSG00000142627	ENST00000358432	no	no	no	yes	no	yes	4	796	0.00502513
TCGA-DK-A1AA-10A-01D-A13W-08	1	16474932	rs145113491	A	ACC	Heterozygous	frameshift_variant	EPHA2	c.762_763dupGG	p.Val255fs	.	ENSG00000142627	ENST00000358432	no	no	no	yes	no	yes	4	796	0.00502513
TCGA-CF-A1HS-10A-01D-A13W-08	1	16474932	rs145113491	A	ACC	Heterozygous	frameshift_variant	EPHA2	c.762_763dupGG	p.Val255fs	.	ENSG00000142627	ENST00000358432	no	no	no	yes	no	yes	4	796	0.00502513
TCGA-DK-A1AD-10A-01D-A13W-08	1	23111503	rs1172777400	GTGCCCATC	G	Heterozygous	frameshift_variant	EPHB2	c.746_753delTGCCCATC	p.Val249fs	.	ENSG00000133216	ENST00000400191	no	no	no	yes	no	yes	3	796	0.00376884
TCGA-BT-A0S7-10A-01D-A10S-08	1	23111503	rs1172777400	GTGCCCATC	G	Heterozygous	frameshift_variant	EPHB2	c.746_753delTGCCCATC	p.Val249fs	.	ENSG00000133216	ENST00000400191	no	no	no	yes	no	yes	3	796	0.00376884
TCGA-CU-A0YN-11A-11D-A10S-08	1	23111503	rs1172777400	GTGCCCATC	G	Heterozygous	frameshift_variant	EPHB2	c.746_753delTGCCCATC	p.Val249fs	.	ENSG00000133216	ENST00000400191	no	no	no	yes	no	yes	3	796	0.00376884
TCGA-DK-AA6W-10A-01D-A394-08	1	23233346	rs28936395	G	A	Heterozygous	missense_variant	EPHB2	c.2032G>A	p.Asp678Asn	0.00342166	ENSG00000133216	ENST00000400191	no	no	no	yes	no	yes	2	796	0.00251256
TCGA-ZF-AA58-10A-01D-A42H-08	1	23233346	rs28936395	G	A	Heterozygous	missense_variant	EPHB2	c.2032G>A	p.Asp678Asn	0.00342166	ENSG00000133216	ENST00000400191	no	no	no	yes	no	yes	2	796	0.00251256
TCGA-FD-A43P-10A-01D-A23U-08	1	23240245	rs56871920	GA	G	Heterozygous	frameshift_variant	EPHB2	c.3059delA	p.Lys1020fs	0.00432629	ENSG00000133216	ENST00000400191	no	no	no	yes	no	yes	1	796	0.00125628
TCGA-XF-AAMX-10A-01D-A42H-08	1	23240250	rs76826147	A	T	Heterozygous	stop_gained	EPHB2	c.3055A>T	p.Lys1019*	0.00430464	ENSG00000133216	ENST00000400191	no	no	no	yes	no	yes	2	796	0.00251256
TCGA-FD-A5BU-10A-01D-A26K-08	1	23240250	rs76826147	A	T	Heterozygous	stop_gained	EPHB2	c.3055A>T	p.Lys1019*	0.00430464	ENSG00000133216	ENST00000400191	no	no	no	yes	no	yes	2	796	0.00251256
TCGA-ZF-AA5N-10A-01D-A42H-08	1	36893930	rs115388124	C	T	Heterozygous	stop_gained	OSCP1	c.663G>A	p.Trp221*	0.00508773	ENSG00000116885	ENST00000354267	no	no	no	yes	no	no	4	796	0.00502513
TCGA-C4-A0F6-10A-01D-A10S-08	1	36893930	rs115388124	C	T	Heterozygous	stop_gained	OSCP1	c.663G>A	p.Trp221*	0.00508773	ENSG00000116885	ENST00000354267	no	no	no	yes	no	no	4	796	0.00502513
TCGA-UY-A9PF-10A-01D-A38J-08	1	36893930	rs115388124	C	T	Heterozygous	stop_gained	OSCP1	c.663G>A	p.Trp221*	0.00508773	ENSG00000116885	ENST00000354267	no	no	no	yes	no	no	4	796	0.00502513
TCGA-CU-A0YN-11A-11D-A10S-08	1	36893930	rs115388124	C	T	Heterozygous	stop_gained	OSCP1	c.663G>A	p.Trp221*	0.00508773	ENSG00000116885	ENST00000354267	no	no	no	yes	no	no	4	796	0.00502513
TCGA-DK-A1AE-10A-01D-A13W-08	1	150785735	.	G	GC	Heterozygous	frameshift_variant	ARNT	c.2192dupG	p.Gln732fs	.	ENSG00000143437	ENST00000358595	no	yes	yes	no	no	yes	3	796	0.00376884
TCGA-DK-A1AA-10A-01D-A13W-08	1	150785735	.	G	GC	Heterozygous	frameshift_variant	ARNT	c.2192dupG	p.Gln732fs	.	ENSG00000143437	ENST00000358595	no	yes	yes	no	no	yes	3	796	0.00376884
TCGA-DK-A1AC-10A-01D-A13W-08	1	150785735	.	G	GC	Heterozygous	frameshift_variant	ARNT	c.2192dupG	p.Gln732fs	.	ENSG00000143437	ENST00000358595	no	yes	yes	no	no	yes	3	796	0.00376884
TCGA-ZF-AA4V-10A-01D-A38J-08	1	153533923	rs144054605	G	A	Heterozygous	stop_gained	S100A2	c.286C>T	p.Arg96*	0.000272214	ENSG00000196754	ENST00000368708	no	no	no	yes	no	yes	1	796	0.00125628
TCGA-BT-A20U-11A-11D-A14W-08	1	153536308	rs766161606	TAGTG	T	Heterozygous	frameshift_variant	S100A2	c.39_42delCACT	p.Thr14fs	8.2447e-06	ENSG00000196754	ENST00000368708	no	no	no	yes	no	yes	1	796	0.00125628
TCGA-FD-A3SM-10A-01D-A22Z-08	1	159033439	rs771936751	AAT	A	Heterozygous	frameshift_variant	AIM2	c.840_841delAT	p.Leu281fs	9.89985e-05	ENSG00000163568	ENST00000368130	no	no	no	yes	no	yes	1	796	0.00125628
TCGA-XF-A9SJ-10A-01D-A394-08	1	180217460	rs1252885355	C	T	Heterozygous	stop_gained	LHX4	c.40C>T	p.Gln14*	.	ENSG00000121454	ENST00000561113	no	no	no	yes	no	no	1	796	0.00125628
TCGA-DK-AA6U-10A-01D-A394-08	1	182555149	rs74315364	C	A	Heterozygous	stop_gained	RNASEL	c.793G>T	p.Glu265*	0.00398453	ENSG00000135828	ENST00000367559	no	no	no	yes	no	yes	1	796	0.00125628
TCGA-XF-A8HD-10A-01D-A362-08	1	182555467	rs747261020	CCTTT	C	Heterozygous	frameshift_variant	RNASEL	c.471_474delAAAG	p.Lys158fs	0.000404037	ENSG00000135828	ENST00000367559	no	no	no	yes	no	yes	2	796	0.00251256
TCGA-FT-A3EE-10A-01D-A202-08	1	182555467	rs747261020	CCTTT	C	Heterozygous	frameshift_variant	RNASEL	c.471_474delAAAG	p.Lys158fs	0.000404037	ENSG00000135828	ENST00000367559	no	no	no	yes	no	yes	2	796	0.00251256
TCGA-DK-AA6W-10A-01D-A394-08	2	48040304	rs551275428	TG	T	Heterozygous	frameshift_variant	FBXO11	c.1668delC	p.Asn557fs	0.000389363	ENSG00000138081	ENST00000493962	no	no	yes	no	no	no	1	796	0.00125628
TCGA-FD-A3N5-10A-01D-A21A-08	2	85628670	rs372064925	TG	T	Heterozygous	frameshift_variant	CAPG	c.332delC	p.Pro111fs	0.000898599	ENSG00000042493	ENST00000263867	no	no	no	yes	no	yes	1	796	0.00125628
TCGA-BT-A2LB-10A-01D-A18F-08	2	106690470	rs141624732	C	T	Heterozygous	stop_gained	C2orf40	c.256C>T	p.Gln86*	0.00649415	ENSG00000119147	ENST00000238044	no	no	no	yes	no	yes	1	796	0.00125628
TCGA-BT-A0YX-10A-01D-A10S-08	2	148676139	rs867612349	CACAAA	C	Heterozygous	frameshift_variant	ACVR2A	c.941_945delACAAA	p.His314fs	.	ENSG00000121989	ENST00000241416	no	no	yes	no	no	yes	1	796	0.00125628
TCGA-KQ-A41N-10D-01D-A339-08	2	162894918	rs149291595	G	A	Heterozygous	stop_gained	DPP4	c.508C>T	p.Gln170*	0.000243927	ENSG00000197635	ENST00000434918	no	no	no	yes	no	no	1	796	0.00125628
TCGA-ZF-AA58-10A-01D-A42H-08	2	215645969	rs864622223	GTT	G	Heterozygous	frameshift_variant	BARD1	c.627_628delAA	p.Lys209fs	.	ENSG00000138376	ENST00000260947	no	no	yes	yes	yes	yes	1	796	0.00125628
TCGA-XF-A9SG-10A-01D-A42H-08	2	219297540	rs1333951037	AT	A	Heterozygous	frameshift_variant	VIL1	c.1368delT	p.Thr457fs	.	ENSG00000127831	ENST00000248444	no	no	no	yes	no	yes	1	796	0.00125628
TCGA-CF-A1HR-10A-01D-A13W-08	2	239169565	.	G	GT	Heterozygous	frameshift_variant&stop_gained	PER2	c.1445dupA	p.Tyr482fs	.	ENSG00000132326	ENST00000254657	no	no	no	yes	no	yes	1	796	0.00125628
TCGA-GC-A6I3-10A-01D-A31J-08	2	239170960	rs115692307	G	A	Heterozygous	stop_gained	PER2	c.1072C>T	p.Arg358*	0.00204357	ENSG00000132326	ENST00000254658	no	no	no	yes	no	no	3	796	0.00376884
TCGA-FD-A3N5-10A-01D-A21A-08	2	239170960	rs115692307	G	A	Heterozygous	stop_gained	PER2	c.1072C>T	p.Arg358*	0.00204357	ENSG00000132326	ENST00000254658	no	no	no	yes	no	no	3	796	0.00376884
TCGA-KQ-A41N-10D-01D-A339-08	2	239170960	rs115692307	G	A	Heterozygous	stop_gained	PER2	c.1072C>T	p.Arg358*	0.00204357	ENSG00000132326	ENST00000254658	no	no	no	yes	no	no	3	796	0.00376884
TCGA-CF-A3MI-10A-01D-A20D-08	3	10116274	rs748180733	C	T	Heterozygous	stop_gained	FANCD2	c.2776C>T	p.Arg926*	1.64804e-05	ENSG00000144554	ENST00000287647	yes	no	yes	no	no	yes	1	796	0.00125628
TCGA-KQ-A41Q-10D-01D-A339-08	3	14200382	rs74737358	G	T	Heterozygous	missense_variant	XPC	c.1001C>A	p.Pro334His	0.00285984	ENSG00000154767	ENST00000285021	yes	no	yes	no	no	yes	1	796	0.00125628
TCGA-GC-A3RD-10B-01D-A22Z-08	3	38050781	rs201094715	G	A	Heterozygous	stop_gained	PLCD1	c.1651C>T	p.Arg551*	0.000164783	ENSG00000187091	ENST00000463876	no	no	no	yes	no	yes	2	796	0.00251256
TCGA-DK-A1AC-10A-01D-A13W-08	3	38050781	rs201094715	G	A	Heterozygous	stop_gained	PLCD1	c.1651C>T	p.Arg551*	0.000164783	ENSG00000187091	ENST00000463876	no	no	no	yes	no	yes	2	796	0.00251256
TCGA-GC-A3RB-10A-01D-A21Z-08	3	38149934	rs765468558	C	CT	Heterozygous	frameshift_variant	DLEC1	c.3058dupT	p.Ser1020fs	0.000344457	ENSG00000008226	ENST00000346219	no	no	no	yes	no	yes	1	796	0.00125628
TCGA-DK-A3IV-10A-01D-A21A-08	3	38163606	rs577236284	C	CCAAA	Heterozygous	frameshift_variant	DLEC1	c.5077_5080dupAACA	p.Ser1694fs	0.00264528	ENSG00000008226	ENST00000452631	no	no	no	yes	no	no	3	796	0.00376884
TCGA-DK-AA6P-10A-01D-A394-08	3	38163606	rs577236284	C	CCAAA	Heterozygous	frameshift_variant	DLEC1	c.5077_5080dupAACA	p.Ser1694fs	0.00264528	ENSG00000008226	ENST00000452631	no	no	no	yes	no	no	3	796	0.00376884
TCGA-ZF-AA4U-10A-01D-A38J-08	3	38163606	rs577236284	C	CCAAA	Heterozygous	frameshift_variant	DLEC1	c.5077_5080dupAACA	p.Ser1694fs	0.00264528	ENSG00000008226	ENST00000452631	no	no	no	yes	no	no	3	796	0.00376884
TCGA-S5-AA26-10A-01D-A38J-08	3	49935503	rs9819888	T	A	Heterozygous	stop_gained	MST1R	c.1861A>T	p.Lys621*	0.000883845	ENSG00000164078	ENST00000296474	no	no	no	yes	no	yes	1	796	0.00125628
TCGA-YC-A9TC-10A-01D-A394-08	3	49940111	rs760002850	G	GC	Heterozygous	frameshift_variant	MST1R	c.931dupG	p.Ala311fs	8.32889e-06	ENSG00000164078	ENST00000296474	no	no	no	yes	no	yes	1	796	0.00125628
TCGA-FD-A6TG-10A-01D-A329-08	3	49940697	rs758062275	CG	C	Heterozygous	frameshift_variant	MST1R	c.345delC	p.Gly116fs	0.0002264	ENSG00000164078	ENST00000296474	no	no	no	yes	no	yes	2	796	0.00251256
TCGA-K4-A4AC-10A-01D-A26K-08	3	49940697	rs758062275	CG	C	Heterozygous	frameshift_variant	MST1R	c.345delC	p.Gly116fs	0.0002264	ENSG00000164078	ENST00000296474	no	no	no	yes	no	yes	2	796	0.00251256
TCGA-UY-A9PA-10A-01D-A38J-08	3	50391167	rs114924982	C	T	Heterozygous	stop_gained	CYB561D2	c.661C>T	p.Gln221*	0.00209338	ENSG00000114395	ENST00000232508	no	no	no	yes	no	yes	2	796	0.00251256
TCGA-DK-A1A3-10A-01D-A13W-08	3	50391167	rs114924982	C	T	Heterozygous	stop_gained	CYB561D2	c.661C>T	p.Gln221*	0.00209338	ENSG00000114395	ENST00000232508	no	no	no	yes	no	yes	2	796	0.00251256
TCGA-DK-A1AA-10A-01D-A13W-08	3	57148823	rs763517911	T	TG	Heterozygous	frameshift_variant	IL17RD	c.206dupC	p.Val70fs	8.48608e-06	ENSG00000144730	ENST00000296318	no	no	no	yes	no	yes	1	796	0.00125628
TCGA-FT-A61P-10A-01D-A30H-08	3	66430818	rs572173862	CCG	C	Heterozygous	frameshift_variant	LRIG1	c.3149_3150delCG	p.Ala1050fs	0.00106313	ENSG00000144749	ENST00000273261	no	no	no	yes	no	yes	1	796	0.00125628
TCGA-CU-A3KJ-10A-01D-A21A-08	3	119306534	rs190409478	C	T	Heterozygous	stop_gained	ADPRH	c.883C>T	p.Arg295*	0.000453152	ENSG00000144843	ENST00000357003	no	no	no	yes	no	yes	1	796	0.00125628
TCGA-XF-A9SX-10A-01D-A394-08	3	121206707	rs1324334757	G	A	Heterozygous	stop_gained	POLQ	c.5071C>T	p.Gln1691*	.	ENSG00000051341	ENST00000264233	no	yes	yes	no	no	yes	1	796	0.00125628
TCGA-DK-A3WX-10A-01D-A22Z-08	3	121207509	rs546221341	CAATAGTA	C	Heterozygous	frameshift_variant	POLQ	c.4262_4268delTACTATT	p.Ile1421fs	0.00587579	ENSG00000051341	ENST00000264233	no	yes	yes	no	no	yes	4	796	0.00502513
TCGA-GV-A40G-10A-01D-A23K-08	3	121207509	rs546221341	CAATAGTA	C	Heterozygous	frameshift_variant	POLQ	c.4262_4268delTACTATT	p.Ile1421fs	0.00587579	ENSG00000051341	ENST00000264233	no	yes	yes	no	no	yes	4	796	0.00502513
TCGA-BT-A20Q-11A-11D-A14W-08	3	121207509	rs546221341	CAATAGTA	C	Heterozygous	frameshift_variant	POLQ	c.4262_4268delTACTATT	p.Ile1421fs	0.00587579	ENSG00000051341	ENST00000264233	no	yes	yes	no	no	yes	4	796	0.00502513
TCGA-DK-AA6T-10A-01D-A394-08	3	121207509	rs546221341	CAATAGTA	C	Heterozygous	frameshift_variant	POLQ	c.4262_4268delTACTATT	p.Ile1421fs	0.00587579	ENSG00000051341	ENST00000264233	no	yes	yes	no	no	yes	4	796	0.00502513
TCGA-DK-AA6T-10A-01D-A394-08	3	142226885	rs1489580832	G	GTATC	Heterozygous	frameshift_variant	ATR	c.4915_4918dupGATA	p.Thr1640fs	.	ENSG00000175054	ENST00000350721	yes	no	yes	yes	no	yes	1	796	0.00125628
TCGA-CF-A3MI-10A-01D-A20D-08	3	154886317	rs755849980	G	A	Heterozygous	stop_gained	MME	c.1817G>A	p.Trp606*	8.29256e-06	ENSG00000196549	ENST00000360490	no	no	no	yes	no	yes	1	796	0.00125628
TCGA-FD-A43P-10A-01D-A23U-08	3	186389555	rs145379172	C	T	Heterozygous	stop_gained	HRG	c.535C>T	p.Arg179*	0.000123628	ENSG00000113905	ENST00000232003	no	no	no	yes	no	yes	1	796	0.00125628
TCGA-G2-A3IB-10A-01D-A20D-08	3	186394974	rs140336956	G	T	Heterozygous	stop_gained	HRG	c.880G>T	p.Glu294*	0.000617894	ENSG00000113905	ENST00000232003	no	no	no	yes	no	yes	1	796	0.00125628
TCGA-BT-A0S7-10A-01D-A10S-08	4	20598043	.	TGTTCTGTGAG	T	Heterozygous	frameshift_variant	SLIT2	c.3366_3375delGTTCTGTGAG	p.Leu1122fs	.	ENSG00000145147	ENST00000273739	no	no	no	yes	no	yes	3	796	0.00376884
TCGA-BT-A0YX-10A-01D-A10S-08	4	20598043	.	TGTTCTGTGAG	T	Heterozygous	frameshift_variant	SLIT2	c.3366_3375delGTTCTGTGAG	p.Leu1122fs	.	ENSG00000145147	ENST00000273739	no	no	no	yes	no	yes	3	796	0.00376884
TCGA-C4-A0F7-10A-01D-A10S-08	4	20598043	.	TGTTCTGTGAG	T	Heterozygous	frameshift_variant	SLIT2	c.3366_3375delGTTCTGTGAG	p.Leu1122fs	.	ENSG00000145147	ENST00000273739	no	no	no	yes	no	yes	3	796	0.00376884
TCGA-XF-A9SK-10A-01D-A42H-08	4	88411980	rs776681189	G	A	Heterozygous	stop_gained	SPARCL1	c.1342C>T	p.Gln448*	.	ENSG00000152583	ENST00000282470	no	no	no	yes	no	yes	1	796	0.00125628
TCGA-DK-A6AV-10A-01D-A30H-08	4	89052957	rs72552713	G	A	Heterozygous	stop_gained&splice_region_variant	ABCG2	c.376C>T	p.Gln126*	0.00050823	ENSG00000118777	ENST00000237612	no	no	no	yes	no	yes	1	796	0.00125628
TCGA-CF-A47T-10A-01D-A23U-08	4	106158550	rs141975400	G	T	Heterozygous	stop_gained	TET2	c.3451G>T	p.Glu1151*	0.000566167	ENSG00000168769	ENST00000305737	no	no	yes	yes	no	no	1	796	0.00125628
TCGA-DK-A1AF-10A-01D-A13W-08	4	187538940	rs113224498	CT	C	Heterozygous	frameshift_variant	FAT1	c.8799delA	p.Gly2934fs	.	ENSG00000083857	ENST00000441802	no	no	yes	yes	no	yes	14	796	0.0175879
TCGA-BT-A20X-11A-12D-A16O-08	4	187538940	rs113224498	CT	C	Homozygous	frameshift_variant	FAT1	c.8799delA	p.Gly2934fs	.	ENSG00000083857	ENST00000441802	no	no	yes	yes	no	yes	14	796	0.0175879
TCGA-BT-A20U-11A-11D-A14W-08	4	187538940	rs113224498	CT	C	Homozygous	frameshift_variant	FAT1	c.8799delA	p.Gly2934fs	.	ENSG00000083857	ENST00000441802	no	no	yes	yes	no	yes	14	796	0.0175879
TCGA-BT-A20V-11A-11D-A14W-08	4	187538940	rs113224498	CT	C	Homozygous	frameshift_variant	FAT1	c.8799delA	p.Gly2934fs	.	ENSG00000083857	ENST00000441802	no	no	yes	yes	no	yes	14	796	0.0175879
TCGA-CF-A27C-10A-01D-A16O-08	4	187538940	rs113224498	CT	C	Homozygous	frameshift_variant	FAT1	c.8799delA	p.Gly2934fs	.	ENSG00000083857	ENST00000441802	no	no	yes	yes	no	yes	14	796	0.0175879
TCGA-DK-A1AA-10A-01D-A13W-08	4	187538940	rs113224498	CT	C	Heterozygous	frameshift_variant	FAT1	c.8799delA	p.Gly2934fs	.	ENSG00000083857	ENST00000441802	no	no	yes	yes	no	yes	14	796	0.0175879
TCGA-BT-A20W-11A-11D-A14W-08	4	187538940	rs113224498	CT	C	Homozygous	frameshift_variant	FAT1	c.8799delA	p.Gly2934fs	.	ENSG00000083857	ENST00000441802	no	no	yes	yes	no	yes	14	796	0.0175879
TCGA-DK-A1A7-10A-01D-A13W-08	4	187538940	rs113224498	CT	C	Homozygous	frameshift_variant	FAT1	c.8799delA	p.Gly2934fs	.	ENSG00000083857	ENST00000441802	no	no	yes	yes	no	yes	14	796	0.0175879
TCGA-CF-A47W-10A-01D-A23U-08	5	38527294	rs748096353	A	AC	Heterozygous	frameshift_variant	LIFR	c.359dupG	p.Ser120fs	9.27472e-06	ENSG00000113594	ENST00000263409	no	no	no	yes	no	yes	1	796	0.00125628
TCGA-4Z-AA84-10A-01D-A394-08	5	141005254	rs1327858716	G	A	Heterozygous	stop_gained&splice_region_variant	HDAC3	c.1057C>T	p.Gln353*	.	ENSG00000171720	ENST00000305264	no	no	no	yes	no	yes	1	796	0.00125628
TCGA-H4-A2HQ-10A-01D-A17V-08	5	176936602	rs368570558	CG	C	Heterozygous	frameshift_variant	DOK3	c.107delC	p.Pro36fs	0.00181601	ENSG00000146094	ENST00000357198	no	no	no	yes	no	yes	2	796	0.00251256
TCGA-DK-A1AA-10A-01D-A13W-08	5	176936602	rs368570558	CG	C	Heterozygous	frameshift_variant	DOK3	c.107delC	p.Pro36fs	0.00181601	ENSG00000146094	ENST00000357198	no	no	no	yes	no	yes	2	796	0.00251256
TCGA-H4-A2HO-10A-01D-A17V-08	5	176936822	rs776332389	GC	G	Heterozygous	frameshift_variant	DOK3	c.31delG	p.Ala11fs	0.000367452	ENSG00000146094	ENST00000357198	no	no	no	yes	no	yes	1	796	0.00125628
TCGA-FD-A3B7-10A-01D-A20D-08	5	180670375	rs569924884	G	GC	Heterozygous	frameshift_variant	GNB2L1	c.139dupG	p.Ala47fs	0.000695467	ENSG00000204628	ENST00000513027	no	no	no	yes	no	no	1	796	0.00125628
TCGA-ZF-AA56-10A-01D-A394-08	6	30071363	rs146885411	C	A	Heterozygous	stop_gained	TRIM31	c.1228G>T	p.Glu410*	0.00474085	ENSG00000204616	ENST00000376734	no	no	no	yes	no	yes	1	796	0.00125628
TCGA-G2-A2EC-10A-01D-A17V-08	6	30071508	rs766876717	CAG	C	Heterozygous	frameshift_variant	TRIM31	c.1081_1082delCT	p.Leu361fs	1.72105e-05	ENSG00000204616	ENST00000376734	no	no	no	yes	no	yes	1	796	0.00125628
TCGA-FD-A3B7-10A-01D-A20D-08	6	30139916	rs375289482	C	A	Heterozygous	stop_gained	TRIM15	c.1188C>A	p.Cys396*	0.000506265	ENSG00000204610	ENST00000376694	no	no	no	yes	no	yes	1	796	0.00125628
TCGA-FD-A3B7-10A-01D-A20D-08	6	30675579	rs774214512	C	CT	Heterozygous	frameshift_variant	MDC1	c.2776dupA	p.Arg926fs	0.000111826	ENSG00000137337	ENST00000376406	no	no	no	yes	no	yes	1	796	0.00125628
TCGA-G2-AA3C-10A-01D-A394-08	6	44229545	rs1254154040	G	A	Heterozygous	stop_gained	NFKBIE	c.652C>T	p.Gln218*	.	ENSG00000146232	ENST00000477930	no	no	yes	no	no	no	1	796	0.00125628
TCGA-4Z-AA7Y-10A-01D-A394-08	6	96990826	rs142021059	A	T	Heterozygous	stop_gained	UFL1	c.1336A>T	p.Lys446*	8.32542e-05	ENSG00000014123	ENST00000369278	no	no	no	yes	no	yes	1	796	0.00125628
TCGA-G2-A2EK-10A-01D-A18F-08	6	107040040	rs780798399	G	GT	Heterozygous	frameshift_variant&splice_region_variant	RTN4IP1	c.804dupA	p.Pro269fs	8.2496e-06	ENSG00000130347	ENST00000369063	no	no	no	yes	no	yes	1	796	0.00125628
TCGA-YF-AA3L-10A-01D-A38J-08	7	2260593	rs113197514	CGG	C	Heterozygous	frameshift_variant	MAD1L1	c.119_120delCC	p.Ser40fs	0.0015073	ENSG00000002822	ENST00000402746	no	no	no	yes	no	no	1	796	0.00125628
TCGA-ZF-AA56-10A-01D-A394-08	7	2265161	rs121908982	G	A	Heterozygous	missense_variant	MAD1L1	c.175C>T	p.Arg59Cys	0.00353	ENSG00000002822	ENST00000265854	no	no	no	yes	no	yes	3	796	0.00376884
TCGA-GD-A3OS-10A-01D-A21Z-08	7	2265161	rs121908982	G	A	Heterozygous	missense_variant	MAD1L1	c.175C>T	p.Arg59Cys	0.00352552	ENSG00000002822	ENST00000265854	no	no	no	yes	no	yes	3	796	0.00376884
TCGA-R3-A69X-10A-01D-A30H-08	7	2265161	rs121908982	G	A	Heterozygous	missense_variant	MAD1L1	c.175C>T	p.Arg59Cys	0.00352552	ENSG00000002822	ENST00000265854	no	no	no	yes	no	yes	3	796	0.00376884
TCGA-XF-A9SX-10A-01D-A394-08	7	24738862	rs763475728	TCAGA	T	Heterozygous	frameshift_variant	DFNA5	c.1270_1273delTCTG	p.Ser424fs	3.32027e-05	ENSG00000105928	ENST00000342947	no	no	no	yes	no	yes	1	796	0.00125628
TCGA-DK-A1A3-10A-01D-A13W-08	7	24789274	rs758488919	C	CT	Heterozygous	frameshift_variant	DFNA5	c.119dupA	p.Lys41fs	0.00113678	ENSG00000105928	ENST00000342947	no	no	no	yes	no	yes	3	796	0.00376884
TCGA-UY-A9PE-10A-01D-A38J-08	7	24789274	rs758488919	C	CT	Heterozygous	frameshift_variant	DFNA5	c.119dupA	p.Lys41fs	0.00113678	ENSG00000105928	ENST00000342947	no	no	no	yes	no	yes	3	796	0.00376884
TCGA-DK-A3IL-10A-01D-A20D-08	7	24789274	rs758488919	C	CT	Heterozygous	frameshift_variant	DFNA5	c.119dupA	p.Lys41fs	0.00113678	ENSG00000105928	ENST00000342947	no	no	no	yes	no	yes	3	796	0.00376884
TCGA-FD-A62O-10A-01D-A30H-08	7	92764069	rs150070697	G	A	Heterozygous	stop_gained	SAMD9L	c.1216C>T	p.Arg406*	0.00212202	ENSG00000177409	ENST00000318238	no	no	no	yes	no	yes	2	796	0.00251256
TCGA-GV-A3QK-10A-01D-A23K-08	7	92764069	rs150070697	G	A	Heterozygous	stop_gained	SAMD9L	c.1216C>T	p.Arg406*	0.00212202	ENSG00000177409	ENST00000318238	no	no	no	yes	no	yes	2	796	0.00251256
TCGA-K4-A6MB-10A-01D-A31J-08	7	92764091	rs748789201	CA	C	Heterozygous	frameshift_variant	SAMD9L	c.1193delT	p.Leu398fs	8.28363e-06	ENSG00000177409	ENST00000318238	no	no	no	yes	no	yes	1	796	0.00125628
TCGA-YF-AA3L-10A-01D-A38J-08	7	93519971	rs745426990	A	AG	Heterozygous	frameshift_variant	TFPI2	c.19dupC	p.Leu7fs	2.6469e-05	ENSG00000105825	ENST00000222543	no	no	no	yes	no	yes	1	796	0.00125628
TCGA-FD-A3SL-10A-01D-A22Z-08	7	101923364	rs782125890	GT	G	Heterozygous	frameshift_variant	CUX1	c.1711delT	p.Ser571fs	2.49364e-05	ENSG00000257923	ENST00000437600	no	yes	yes	yes	no	no	1	796	0.00125628
TCGA-2F-A9KO-11A-12D-A38J-08	7	102524739	rs766179436	C	CT	Heterozygous	frameshift_variant	FBXL13	c.1028_1029insA	p.Tyr344fs	1.64745e-05	ENSG00000161040	ENST00000313221	no	no	no	yes	no	yes	1	796	0.00125628
TCGA-DK-A3X2-10A-01D-A22Z-08	7	117234984	rs397508387	G	T	Heterozygous	stop_gained&splice_region_variant	CFTR	c.2491G>T	p.Glu831*	3.3e-05	ENSG00000001626	ENST00000003084	no	no	no	yes	no	yes	1	796	0.00125628
TCGA-DK-A1AF-10A-01D-A13W-08	7	142561026	.	C	CG	Heterozygous	frameshift_variant	EPHB6	c.44dupG	p.Met16fs	.	ENSG00000106123	ENST00000392957	no	no	no	yes	no	yes	1	796	0.00125628
TCGA-ZF-A9RF-10A-01D-A38J-08	7	142561747	rs56087487	C	T	Heterozygous	stop_gained	EPHB6	c.124C>T	p.Arg42*	0.00887702	ENSG00000106123	ENST00000425995	no	no	no	yes	no	no	6	796	0.00753769
TCGA-4Z-AA7Y-10A-01D-A394-08	7	142561747	rs56087487	C	T	Heterozygous	stop_gained	EPHB6	c.124C>T	p.Arg42*	0.00887702	ENSG00000106123	ENST00000425995	no	no	no	yes	no	no	6	796	0.00753769
TCGA-H4-A2HQ-10A-01D-A17V-08	7	142561747	rs56087487	C	T	Heterozygous	stop_gained	EPHB6	c.124C>T	p.Arg42*	0.00887702	ENSG00000106123	ENST00000425995	no	no	no	yes	no	no	6	796	0.00753769
TCGA-FJ-A871-10A-01D-A34X-08	7	142561747	rs56087487	C	T	Heterozygous	stop_gained	EPHB6	c.124C>T	p.Arg42*	0.00887702	ENSG00000106123	ENST00000425995	no	no	no	yes	no	no	6	796	0.00753769
TCGA-XF-AAMY-10A-01D-A42H-08	7	142561747	rs56087487	C	T	Heterozygous	stop_gained	EPHB6	c.124C>T	p.Arg42*	0.00887702	ENSG00000106123	ENST00000425995	no	no	no	yes	no	no	6	796	0.00753769
TCGA-CU-A0YN-11A-11D-A10S-08	7	142561747	rs56087487	C	T	Heterozygous	stop_gained	EPHB6	c.124C>T	p.Arg42*	0.00887702	ENSG00000106123	ENST00000425995	no	no	no	yes	no	no	6	796	0.00753769
TCGA-XF-AAMR-10A-01D-A42H-08	8	6478981	rs374596700	C	T	Heterozygous	stop_gained	MCPH1	c.2221C>T	p.Arg741*	2.49331e-05	ENSG00000147316	ENST00000344683	no	no	no	yes	no	yes	1	796	0.00125628
TCGA-CF-A47W-10A-01D-A23U-08	8	10623054	rs188777707	G	A	Heterozygous	stop_gained	PINX1	c.844C>T	p.Gln282*	4.99027e-05	ENSG00000254093	ENST00000314787	no	no	no	yes	no	yes	1	796	0.00125628
TCGA-ZF-AA4R-10A-01D-A38J-08	8	12958159	rs1220601801	C	T	Heterozygous	stop_gained	DLC1	c.102G>A	p.Trp34*	.	ENSG00000164741	ENST00000503161	no	no	no	yes	no	no	1	796	0.00125628
TCGA-GU-A42R-10A-01D-A23K-08	8	17611825	rs775824021	C	A	Heterozygous	stop_gained	MTUS1	c.1492G>T	p.Glu498*	8.28048e-06	ENSG00000129422	ENST00000262102	no	no	no	yes	no	yes	1	796	0.00125628
TCGA-BT-A2LA-11A-11D-A18F-08	8	17613230	rs181601359	G	C	Heterozygous	stop_gained	MTUS1	c.87C>G	p.Tyr29*	0.00163244	ENSG00000129422	ENST00000262102	no	no	no	yes	no	yes	2	796	0.00251256
TCGA-DK-A2I6-10A-01D-A18F-08	8	17613230	rs181601359	G	C	Heterozygous	stop_gained	MTUS1	c.87C>G	p.Tyr29*	0.00163244	ENSG00000129422	ENST00000262102	no	no	no	yes	no	yes	2	796	0.00251256
TCGA-KQ-A41S-10C-01D-A339-08	8	22885993	rs757683917	GA	G	Heterozygous	frameshift_variant	TNFRSF10B	c.598delT	p.Ser200fs	0.000189444	ENSG00000120889	ENST00000276431	no	no	no	yes	no	yes	1	796	0.00125628
TCGA-XF-AAMQ-10A-01D-A42H-08	8	22926367	rs1325213998	GC	G	Heterozygous	frameshift_variant	TNFRSF10B	c.40delG	p.Ala14fs	.	ENSG00000120889	ENST00000276431	no	no	no	yes	no	yes	1	796	0.00125628
TCGA-CF-A9FH-10A-01D-A38J-08	8	27147674	rs549826465	G	A	Heterozygous	stop_gained&splice_region_variant	TRIM35	c.784C>T	p.Arg262*	2.47129e-05	ENSG00000104228	ENST00000305364	no	no	no	yes	no	yes	1	796	0.00125628
TCGA-FD-A3N6-10A-01D-A21A-08	8	27472259	rs74626606	C	A	Heterozygous	stop_gained	CLU	c.40G>T	p.Glu14*	0.00182999	ENSG00000120885	ENST00000560366	no	no	no	yes	no	yes	1	796	0.00125628
TCGA-XF-AAN7-10A-01D-A42H-08	8	28574564	rs1273862441	GA	G	Heterozygous	frameshift_variant	EXTL3	c.991delA	p.Ile331fs	.	ENSG00000012232	ENST00000220562	no	no	no	yes	no	yes	1	796	0.00125628
TCGA-ZF-A9R3-10A-01D-A38J-08	8	90967765	rs587781969	TG	T	Heterozygous	frameshift_variant	NBN	c.1142delC	p.Pro381fs	2.58e-05	ENSG00000104320	ENST00000265433	yes	no	yes	yes	yes	yes	1	796	0.00125628
TCGA-4Z-AA84-10A-01D-A394-08	8	114388979	rs1396537904	G	A	Heterozygous	stop_gained	CSMD3	c.46C>T	p.Gln16*	.	ENSG00000164796	ENST00000343508	no	no	yes	no	no	no	1	796	0.00125628
TCGA-FD-A5BT-10A-01D-A26K-08	9	2191426	rs191731237	G	A	Heterozygous	stop_gained&splice_region_variant	SMARCA2	c.813G>A	p.Trp271*	0.000189672	ENSG00000080503	ENST00000417599	no	no	no	yes	no	no	1	796	0.00125628
TCGA-ZF-A9R2-10A-01D-A394-08	9	8500844	rs1476255325	AT	A	Heterozygous	frameshift_variant	PTPRD	c.2037delA	p.Lys679fs	.	ENSG00000153707	ENST00000356435	no	no	yes	yes	no	yes	1	796	0.00125628
TCGA-DK-A1A6-10A-01D-A13W-08	9	21974777	.	G	GC	Heterozygous	frameshift_variant	CDKN2A	c.49dupG	p.Ala17fs	.	ENSG00000147889	ENST00000304494	yes	no	yes	yes	yes	no	1	796	0.00125628
TCGA-FD-A3NA-10A-01D-A21A-08	9	35078335	rs121434425	C	A	Heterozygous	stop_gained	FANCG	c.313G>T	p.Glu105*	1.7e-05	ENSG00000221829	ENST00000378643	yes	no	yes	yes	no	yes	1	796	0.00125628
TCGA-G2-A3IB-10A-01D-A20D-08	9	38411534	rs375493692	G	A	Heterozygous	stop_gained	IGFBPL1	c.700C>T	p.Arg234*	3.29935e-05	ENSG00000137142	ENST00000377694	no	no	no	yes	no	yes	1	796	0.00125628
TCGA-E7-A6ME-10B-01D-A329-08	9	97873816	rs776037287	T	TG	Heterozygous	frameshift_variant	FANCC	c.1257dupC	p.Thr420fs	1.65e-05	ENSG00000158169	ENST00000289081	yes	no	yes	no	no	yes	1	796	0.00125628
TCGA-4Z-AA82-10A-01D-A394-08	9	124083600	rs1421738271	C	T	Heterozygous	stop_gained	GSN	c.1399C>T	p.Gln467*	.	ENSG00000148180	ENST00000373818	no	no	no	yes	no	yes	1	796	0.00125628
TCGA-DK-A6AV-10A-01D-A30H-08	9	127951845	rs554965271	C	CG	Heterozygous	frameshift_variant	PPP6C	c.152dupC	p.Pro52fs	0.001923	ENSG00000119414	ENST00000451402	no	no	yes	no	no	yes	1	796	0.00125628
TCGA-FD-A3SM-10A-01D-A22Z-08	9	138457227	rs753262643	GC	G	Heterozygous	frameshift_variant	PAEP	c.246delC	p.Arg83fs	0.000150471	ENSG00000122133	ENST00000433563	no	no	no	yes	no	no	1	796	0.00125628
TCGA-DK-A1A6-10A-01D-A13W-08	9	139413208	.	A	AG	Heterozygous	frameshift_variant	NOTCH1	c.933dupC	p.Cys312fs	.	ENSG00000148400	ENST00000277541	no	yes	yes	yes	no	yes	2	796	0.00251256
TCGA-DK-A1AE-10A-01D-A13W-08	9	139413208	.	A	AG	Heterozygous	frameshift_variant	NOTCH1	c.933dupC	p.Cys312fs	.	ENSG00000148400	ENST00000277541	no	yes	yes	yes	no	yes	2	796	0.00251256
TCGA-XF-A9T2-10A-01D-A42H-08	10	43614996	rs79658334	G	A	Heterozygous	missense_variant	RET	c.2410G>A	p.Val804Met	0.000203941	ENSG00000165731	ENST00000355710	yes	yes	no	no	no	yes	1	796	0.00125628
TCGA-DK-A1AD-10A-01D-A13W-08	10	51579169	.	A	AG	Heterozygous	frameshift_variant	NCOA4	c.77dupG	p.Ser26fs	.	ENSG00000138293	ENST00000452682	no	no	yes	yes	no	yes	1	796	0.00125628
TCGA-FD-A6TG-10A-01D-A329-08	10	75135885	rs140405949	G	A	Heterozygous	stop_gained	ANXA7	c.1435C>T	p.Arg479*	0.000329735	ENSG00000138279	ENST00000372919	no	no	no	yes	no	yes	1	796	0.00125628
TCGA-DK-A1AD-10A-01D-A13W-08	10	75158036	rs145209638	G	GT	Heterozygous	frameshift_variant&stop_gained	ANXA7	c.161dupA	p.Tyr54fs	.	ENSG00000138279	ENST00000372919	no	no	no	yes	no	yes	2	796	0.00251256
TCGA-DK-A1AF-10A-01D-A13W-08	10	75158036	rs145209638	G	GT	Heterozygous	frameshift_variant&stop_gained	ANXA7	c.161dupA	p.Tyr54fs	.	ENSG00000138279	ENST00000372919	no	no	no	yes	no	yes	2	796	0.00251256
TCGA-DK-A1AC-10A-01D-A13W-08	10	115610141	rs758531149	CAG	C	Heterozygous	frameshift_variant	DCLRE1A	c.721_722delCT	p.Leu241fs	3.29843e-05	ENSG00000198924	ENST00000361384	no	no	no	yes	no	yes	1	796	0.00125628
TCGA-GU-A42P-10A-01D-A23U-08	10	115612530	rs41292634	G	A	Heterozygous	stop_gained	DCLRE1A	c.412C>T	p.Arg138*	0.00275187	ENSG00000198924	ENST00000361384	no	no	no	yes	no	yes	2	796	0.00251256
TCGA-ZF-AA51-10A-01D-A394-08	10	115612530	rs41292634	G	A	Heterozygous	stop_gained	DCLRE1A	c.412C>T	p.Arg138*	0.00275187	ENSG00000198924	ENST00000361384	no	no	no	yes	no	yes	2	796	0.00251256
TCGA-XF-AAMJ-10A-01D-A42H-08	10	124336207	rs563654538	C	CA	Heterozygous	frameshift_variant	DMBT1	c.576_577insA	p.His193fs	0.000554783	ENSG00000187908	ENST00000338354	no	no	no	yes	no	yes	2	796	0.00251256
TCGA-CF-A27C-10A-01D-A16O-08	10	124336207	rs563654538	C	CA	Heterozygous	frameshift_variant	DMBT1	c.576_577insA	p.His193fs	0.000554783	ENSG00000187908	ENST00000338354	no	no	no	yes	no	yes	2	796	0.00251256
TCGA-FD-A3SQ-10A-01D-A22Z-08	11	233377	rs776869335	CG	C	Heterozygous	frameshift_variant	SIRT3	c.438delC	p.Gly147fs	0.000462367	ENSG00000142082	ENST00000382743	no	no	no	yes	no	yes	1	796	0.00125628
TCGA-ZF-AA4N-10A-01D-A38J-08	11	2339141	rs779859900	GTC	G	Heterozygous	frameshift_variant	TSPAN32	c.955_956delTC	p.Ser319fs	0.000584766	ENSG00000064201	ENST00000182290	no	no	no	yes	no	yes	2	796	0.00251256
TCGA-BT-A20W-11A-11D-A14W-08	11	2339141	rs779859900	GTC	G	Heterozygous	frameshift_variant	TSPAN32	c.955_956delTC	p.Ser319fs	0.000584766	ENSG00000064201	ENST00000182290	no	no	no	yes	no	yes	2	796	0.00251256
TCGA-XF-AAMZ-10A-01D-A42H-08	11	6340611	rs141194842	G	A	Heterozygous	stop_gained	PRKCDBP	c.664C>T	p.Arg222*	0.000369023	ENSG00000170955	ENST00000530979	no	no	no	yes	no	yes	1	796	0.00125628
TCGA-FD-A3SR-10A-01D-A22Z-08	11	11986148	rs751504867	C	CG	Heterozygous	frameshift_variant	DKK3	c.957dupC	p.Asp320fs	2.47337e-05	ENSG00000050165	ENST00000525493	no	no	no	yes	no	yes	1	796	0.00125628
TCGA-FD-A3B5-10A-01D-A20D-08	11	20404748	rs370774686	AT	A	Heterozygous	frameshift_variant&stop_lost	HTATIP2	c.829delT	p.Ter277fs	0.000654945	ENSG00000109854	ENST00000419348	no	no	no	yes	no	yes	1	796	0.00125628
TCGA-ZF-A9R5-10A-01D-A42H-08	11	34668013	rs1216692585	G	A	Heterozygous	stop_gained	EHF	c.191G>A	p.Trp64*	.	ENSG00000135373	ENST00000531794	no	no	no	yes	no	yes	1	796	0.00125628
TCGA-G2-A3IB-10A-01D-A20D-08	11	44219466	rs772690312	C	T	Heterozygous	stop_gained	EXT2	c.1492C>T	p.Arg498*	8.23859e-06	ENSG00000151348	ENST00000395673	yes	no	yes	yes	no	yes	1	796	0.00125628
TCGA-ZF-AA4T-10A-01D-A38J-08	11	46342068	rs770830675	G	A	Heterozygous	stop_gained	CREB3L1	c.1512G>A	p.Trp504*	.	ENSG00000157613	ENST00000288400	no	no	yes	yes	no	yes	1	796	0.00125628
TCGA-ZF-AA52-10A-01D-A394-08	11	47238018	rs1403530503	C	T	Heterozygous	stop_gained	DDB2	c.259C>T	p.Gln87*	.	ENSG00000134574	ENST00000256996	yes	yes	yes	yes	no	yes	1	796	0.00125628
TCGA-FD-A5BS-10A-01D-A26K-08	11	93170731	rs746006801	CAG	C	Heterozygous	frameshift_variant	CCDC67	c.1662_1663delAG	p.Ala555fs	8.42034e-06	ENSG00000165325	ENST00000298050	no	no	no	yes	no	yes	1	796	0.00125628
TCGA-XF-AAMW-10A-01D-A42H-08	11	104866515	rs141361242	G	A	Heterozygous	stop_gained	CASP5	c.1300C>T	p.Arg434*	0.00113886	ENSG00000137757	ENST00000393141	no	no	no	yes	no	yes	1	796	0.00125628
TCGA-FD-A3N6-10A-01D-A21A-08	11	108098354	rs781404312	G	A	Heterozygous	start_lost	ATM	c.3G>A	p.Met1?	8.24e-06	ENSG00000149311	ENST00000278616	yes	no	yes	yes	yes	yes	1	796	0.00125628
TCGA-DK-A1A5-10A-01D-A13W-08	11	108175544	rs374376614	C	CG	Heterozygous	frameshift_variant	ATM	c.5640dupG	p.Ser1881fs	.	ENSG00000149311	ENST00000278616	yes	no	yes	yes	yes	yes	2	796	0.00251256
TCGA-DK-A1A6-10A-01D-A13W-08	11	108175544	rs374376614	C	CG	Heterozygous	frameshift_variant	ATM	c.5640dupG	p.Ser1881fs	.	ENSG00000149311	ENST00000278616	yes	no	yes	yes	yes	yes	2	796	0.00251256
TCGA-DK-A6B5-10A-01D-A31J-08	11	108183151	rs587779852	G	T	Heterozygous	stop_gained	ATM	c.5932G>T	p.Glu1978*	6.61e-05	ENSG00000149311	ENST00000278616	yes	no	yes	yes	yes	yes	1	796	0.00125628
TCGA-ZF-AA53-10A-01D-A394-08	11	108199929	rs28904921	T	G	Heterozygous	missense_variant	ATM	c.7271T>G	p.Val2424Gly	2.56e-05	ENSG00000149311	ENST00000278616	yes	no	yes	yes	yes	yes	1	796	0.00125628
TCGA-FD-A6TC-10A-21D-A339-08	11	108546337	rs139215662	C	T	Heterozygous	stop_gained	DDX10	c.262C>T	p.Gln88*	9.909e-05	ENSG00000178105	ENST00000322536	no	no	yes	no	no	yes	1	796	0.00125628
TCGA-CF-A9FF-10A-01D-A38J-08	11	111597761	rs368255114	AC	A	Heterozygous	frameshift_variant	PPP2R1B	c.1931delG	p.Arg644fs	0.000810601	ENSG00000137713	ENST00000311129	no	no	no	yes	no	yes	1	796	0.00125628
TCGA-GU-AATQ-10A-01D-A394-08	11	111635566	rs1805076	C	T	Heterozygous	missense_variant	PPP2R1B	c.269G>A	p.Gly90Asp	0.00625908	ENSG00000137713	ENST00000311129	no	no	no	yes	no	yes	4	796	0.00502513
TCGA-XF-AAMF-10A-01D-A42H-08	11	111635566	rs1805076	C	T	Heterozygous	missense_variant	PPP2R1B	c.269G>A	p.Gly90Asp	0.00625908	ENSG00000137713	ENST00000311129	no	no	no	yes	no	yes	4	796	0.00502513
TCGA-GD-A76B-10A-01D-A329-08	11	111635566	rs1805076	C	T	Heterozygous	missense_variant	PPP2R1B	c.269G>A	p.Gly90Asp	0.00625908	ENSG00000137713	ENST00000311129	no	no	no	yes	no	yes	4	796	0.00502513
TCGA-XF-AAML-10A-01D-A42H-08	11	111635566	rs1805076	C	T	Heterozygous	missense_variant	PPP2R1B	c.269G>A	p.Gly90Asp	0.00626	ENSG00000137713	ENST00000311129	no	no	no	yes	no	yes	4	796	0.00502513
TCGA-FD-A3SO-10A-01D-A22Z-08	11	118779311	rs759469914	C	CG	Heterozygous	frameshift_variant	BCL9L	c.79dupC	p.Arg27fs	8.39983e-06	ENSG00000186174	ENST00000334801	no	yes	yes	no	no	yes	1	796	0.00125628
TCGA-ZF-A9R2-10A-01D-A394-08	12	13061364	rs527915306	AG	A	Heterozygous	frameshift_variant	GPRC5A	c.183delG	p.Arg61fs	0.0021033	ENSG00000013588	ENST00000014914	no	no	no	yes	no	yes	4	796	0.00502513
TCGA-FD-A43Y-10A-01D-A26K-08	12	13061364	rs527915306	AG	A	Heterozygous	frameshift_variant	GPRC5A	c.183delG	p.Arg61fs	0.0021033	ENSG00000013588	ENST00000014914	no	no	no	yes	no	yes	4	796	0.00502513
TCGA-GV-A3QG-10A-01D-A21Z-08	12	13061364	rs527915306	AG	A	Heterozygous	frameshift_variant	GPRC5A	c.183delG	p.Arg61fs	0.0021033	ENSG00000013588	ENST00000014914	no	no	no	yes	no	yes	4	796	0.00502513
TCGA-4Z-AA86-10A-01D-A394-08	12	13061364	rs527915306	AG	A	Heterozygous	frameshift_variant	GPRC5A	c.183delG	p.Arg61fs	0.0021033	ENSG00000013588	ENST00000014914	no	no	no	yes	no	yes	4	796	0.00502513
TCGA-FD-A3B5-10A-01D-A20D-08	12	14805886	rs766818283	CT	C	Heterozygous	frameshift_variant&splice_region_variant	GUCY2C	c.1532delA	p.Lys511fs	2.47141e-05	ENSG00000070019	ENST00000261170	no	no	no	yes	no	yes	1	796	0.00125628
TCGA-C4-A0F7-10A-01D-A10S-08	12	26275722	rs1445485414	G	T	Heterozygous	stop_gained	BHLHE41	c.726C>A	p.Tyr242*	.	ENSG00000123095	ENST00000242728	no	no	no	yes	no	yes	1	796	0.00125628
TCGA-BT-A0S7-10A-01D-A10S-08	12	42860045	rs148197048	A	AC	Heterozygous	frameshift_variant	PRICKLE1	c.725dupG	p.Cys242fs	.	ENSG00000139174	ENST00000345127	no	no	no	yes	no	yes	1	796	0.00125628
TCGA-ZF-AA4X-10A-01D-A38J-08	12	50616184	rs981070185	CT	C	Heterozygous	frameshift_variant	LIMA1	c.249delA	p.Glu84fs	.	ENSG00000050405	ENST00000394943	no	no	no	yes	no	yes	1	796	0.00125628
TCGA-DK-A1A3-10A-01D-A13W-08	12	52451310	rs150656674	C	G	Heterozygous	stop_gained	NR4A1	c.341C>G	p.Ser114*	0.000611267	ENSG00000123358	ENST00000550582	no	no	no	yes	no	no	1	796	0.00125628
TCGA-4Z-AA82-10A-01D-A394-08	12	56080059	rs202087406	G	GA	Heterozygous	frameshift_variant	ITGA7	c.3354dupT	p.Pro1119fs	0.00767107	ENSG00000135424	ENST00000257880	no	no	no	yes	no	no	5	796	0.00628141
TCGA-UY-A8OB-11A-12D-A42H-08	12	56080059	rs202087406	G	GA	Heterozygous	frameshift_variant	ITGA7	c.3354dupT	p.Pro1119fs	0.00767107	ENSG00000135424	ENST00000257880	no	no	no	yes	no	no	5	796	0.00628141
TCGA-DK-AA6Q-10A-01D-A394-08	12	56080059	rs202087406	G	GA	Heterozygous	frameshift_variant	ITGA7	c.3354dupT	p.Pro1119fs	0.00767107	ENSG00000135424	ENST00000257880	no	no	no	yes	no	no	5	796	0.00628141
TCGA-DK-A2HX-10A-01D-A18F-08	12	56080059	rs202087406	G	GA	Heterozygous	frameshift_variant	ITGA7	c.3354dupT	p.Pro1119fs	0.00767107	ENSG00000135424	ENST00000257880	no	no	no	yes	no	no	5	796	0.00628141
TCGA-FD-A3B4-10A-01D-A202-08	12	56080059	rs202087406	G	GA	Heterozygous	frameshift_variant	ITGA7	c.3354dupT	p.Pro1119fs	0.00767107	ENSG00000135424	ENST00000257880	no	no	no	yes	no	no	5	796	0.00628141
TCGA-DK-A1AC-10A-01D-A13W-08	12	56514448	.	C	CG	Heterozygous	frameshift_variant	ZC3H10	c.106dupG	p.Ala36fs	.	ENSG00000135482	ENST00000257940	no	no	no	yes	no	yes	1	796	0.00125628
TCGA-CU-A0YR-10A-01D-A10S-08	12	56873568	rs750264526	G	A	Heterozygous	stop_gained	GLS2	c.400C>T	p.Arg134*	1.67692e-05	ENSG00000135423	ENST00000311966	no	no	no	yes	no	yes	1	796	0.00125628
TCGA-2F-A9KP-10A-01D-A38J-08	12	57430162	rs147166068	G	A	Heterozygous	stop_gained	MYO1A	c.2278C>T	p.Arg760*	1.64758e-05	ENSG00000166866	ENST00000300119	no	no	no	yes	no	yes	1	796	0.00125628
TCGA-ZF-AA56-10A-01D-A394-08	12	95926604	rs774029386	CCTGA	C	Heterozygous	frameshift_variant&splice_region_variant	USP44	c.1425_1428delTCAG	p.Ser475fs	3.70014e-05	ENSG00000136014	ENST00000258499	no	no	yes	no	no	yes	1	796	0.00125628
TCGA-CF-A1HR-10A-01D-A13W-08	12	108127998	rs776044754	CAGAA	C	Heterozygous	frameshift_variant	PRDM4	c.2391_2394delTTCT	p.Ser798fs	9.96959e-05	ENSG00000110851	ENST00000228437	no	no	no	yes	no	yes	1	796	0.00125628
TCGA-XF-A9T6-10A-01D-A42H-08	12	110350842	rs752603703	C	T	Heterozygous	stop_gained	TCHP	c.1099C>T	p.Arg367*	4.14381e-05	ENSG00000139437	ENST00000312777	no	no	no	yes	no	yes	1	796	0.00125628
TCGA-GV-A3QG-10A-01D-A21Z-08	12	113629164	rs34046497	C	T	Heterozygous	stop_gained	RITA1	c.424C>T	p.Arg142*	0.000662501	ENSG00000139405	ENST00000552495	no	no	no	yes	no	yes	1	796	0.00125628
TCGA-UY-A9PH-10A-01D-A38J-08	12	122709259	rs765129825	C	CA	Heterozygous	frameshift_variant	DIABLO	c.86dupT	p.Gln30fs	0.000738129	ENSG00000184047	ENST00000342392	no	no	no	yes	no	no	1	796	0.00125628
TCGA-S5-A6DX-10A-01D-A31J-08	13	20038622	rs139121187	G	A	Heterozygous	stop_gained	TPTE2	c.715C>T	p.Gln239*	0.00112135	ENSG00000132958	ENST00000382977	no	no	no	yes	no	yes	2	796	0.00251256
TCGA-XF-A9SK-10A-01D-A42H-08	13	20038622	rs139121187	G	A	Heterozygous	stop_gained	TPTE2	c.715C>T	p.Gln239*	0.00112135	ENSG00000132958	ENST00000382977	no	no	no	yes	no	yes	2	796	0.00251256
TCGA-E7-A7PW-10A-01D-A34X-08	13	20763420	rs111033204	CAT	C	Heterozygous	frameshift_variant	GJB2	c.299_300delAT	p.His100fs	4.12e-05	ENSG00000165474	ENST00000382844	yes	no	no	yes	no	yes	1	796	0.00125628
TCGA-2F-A9KR-10A-01D-A38J-08	13	20763685	rs80338939	AC	A	Heterozygous	frameshift_variant	GJB2	c.35delG	p.Gly12fs	0.00604	ENSG00000165474	ENST00000382844	yes	no	no	yes	no	yes	9	796	0.0113065
TCGA-2F-A9KW-10A-01D-A38J-08	13	20763685	rs80338939	AC	A	Heterozygous	frameshift_variant	GJB2	c.35delG	p.Gly12fs	0.00604028	ENSG00000165474	ENST00000382844	yes	no	no	yes	no	yes	9	796	0.0113065
TCGA-ZF-AA5N-10A-01D-A42H-08	13	20763685	rs80338939	AC	A	Heterozygous	frameshift_variant	GJB2	c.35delG	p.Gly12fs	0.00604	ENSG00000165474	ENST00000382844	yes	no	no	yes	no	yes	9	796	0.0113065
TCGA-BT-A20Q-11A-11D-A14W-08	13	20763685	rs80338939	AC	A	Heterozygous	frameshift_variant	GJB2	c.35delG	p.Gly12fs	0.00604028	ENSG00000165474	ENST00000382844	yes	no	no	yes	no	yes	9	796	0.0113065
TCGA-FD-A3SM-10A-01D-A22Z-08	13	20763685	rs80338939	AC	A	Heterozygous	frameshift_variant	GJB2	c.35delG	p.Gly12fs	0.00604	ENSG00000165474	ENST00000382844	yes	no	no	yes	no	yes	9	796	0.0113065
TCGA-E7-A7DV-10A-01D-A339-08	13	20763685	rs80338939	AC	A	Heterozygous	frameshift_variant	GJB2	c.35delG	p.Gly12fs	0.00604028	ENSG00000165474	ENST00000382844	yes	no	no	yes	no	yes	9	796	0.0113065
TCGA-K4-A5RH-10A-01D-A30H-08	13	20763685	rs80338939	AC	A	Heterozygous	frameshift_variant	GJB2	c.35delG	p.Gly12fs	0.00604028	ENSG00000165474	ENST00000382844	yes	no	no	yes	no	yes	9	796	0.0113065
TCGA-K4-A3WS-10A-01D-A22Z-08	13	20763685	rs80338939	AC	A	Heterozygous	frameshift_variant	GJB2	c.35delG	p.Gly12fs	0.00604028	ENSG00000165474	ENST00000382844	yes	no	no	yes	no	yes	9	796	0.0113065
TCGA-K4-A3WU-10A-01D-A23K-08	13	20763685	rs80338939	AC	A	Heterozygous	frameshift_variant	GJB2	c.35delG	p.Gly12fs	0.00604028	ENSG00000165474	ENST00000382844	yes	no	no	yes	no	yes	9	796	0.0113065
TCGA-UY-A78L-10A-01D-A339-08	13	21265231	rs751249957	C	T	Heterozygous	stop_gained	IFT88	c.2419C>T	p.Arg807*	8.23873e-06	ENSG00000032742	ENST00000319980	no	no	no	yes	no	yes	1	796	0.00125628
TCGA-E7-A4XJ-10A-01D-A26K-08	13	28608341	rs121913491	T	C	Heterozygous	missense_variant	FLT3	c.1715A>G	p.Tyr572Cys	1.66e-05	ENSG00000122025	ENST00000380982	no	yes	no	yes	no	yes	1	796	0.00125628
TCGA-G2-A3VY-10A-01D-A22Z-08	13	32930609	rs80358972	C	T	Heterozygous	stop_gained	BRCA2	c.7480C>T	p.Arg2494*	4.96e-05	ENSG00000139618	ENST00000380152	yes	no	yes	yes	yes	yes	1	796	0.00125628
TCGA-BT-A20N-11A-11D-A14W-08	13	32972574	rs4987049	C	G	Heterozygous	stop_gained	BRCA2	c.9924C>G	p.Tyr3308*	1.65e-05	ENSG00000139618	ENST00000380152	yes	no	yes	yes	yes	yes	2	796	0.00251256
TCGA-K4-A3WS-10A-01D-A22Z-08	13	32972574	rs4987049	C	G	Heterozygous	stop_gained	BRCA2	c.9924C>G	p.Tyr3308*	1.65e-05	ENSG00000139618	ENST00000380152	yes	no	yes	yes	yes	yes	2	796	0.00251256
TCGA-DK-A1AB-10A-01D-A13W-08	13	49033836	rs587778834	C	A	Heterozygous	missense_variant	RB1	c.1973C>A	p.Ala658Asp	0.000160078	ENSG00000139687	ENST00000267163	yes	no	yes	yes	no	yes	1	796	0.00125628
TCGA-XF-AAME-10A-01D-A42H-08	13	50205029	rs34301344	G	A	Heterozygous	stop_gained	ARL11	c.446G>A	p.Trp149*	0.00989798	ENSG00000152213	ENST00000282026	no	no	no	yes	no	yes	9	796	0.0113065
TCGA-DK-A1A6-10A-01D-A13W-08	13	50205029	rs34301344	G	A	Heterozygous	stop_gained	ARL11	c.446G>A	p.Trp149*	0.00989798	ENSG00000152213	ENST00000282026	no	no	no	yes	no	yes	9	796	0.0113065
TCGA-DK-A2I6-10A-01D-A18F-08	13	50205029	rs34301344	G	A	Heterozygous	stop_gained	ARL11	c.446G>A	p.Trp149*	0.00989798	ENSG00000152213	ENST00000282026	no	no	no	yes	no	yes	9	796	0.0113065
TCGA-XF-A8HD-10A-01D-A362-08	13	50205029	rs34301344	G	A	Homozygous	stop_gained	ARL11	c.446G>A	p.Trp149*	0.00989798	ENSG00000152213	ENST00000282026	no	no	no	yes	no	yes	9	796	0.0113065
TCGA-XF-A8HF-10A-01D-A362-08	13	50205029	rs34301344	G	A	Heterozygous	stop_gained	ARL11	c.446G>A	p.Trp149*	0.00989798	ENSG00000152213	ENST00000282026	no	no	no	yes	no	yes	9	796	0.0113065
TCGA-FD-A3SO-10A-01D-A22Z-08	13	50205029	rs34301344	G	A	Heterozygous	stop_gained	ARL11	c.446G>A	p.Trp149*	0.00989798	ENSG00000152213	ENST00000282026	no	no	no	yes	no	yes	9	796	0.0113065
TCGA-K4-A3WS-10A-01D-A22Z-08	13	50205029	rs34301344	G	A	Heterozygous	stop_gained	ARL11	c.446G>A	p.Trp149*	0.00989798	ENSG00000152213	ENST00000282026	no	no	no	yes	no	yes	9	796	0.0113065
TCGA-E7-A3X6-10A-01D-A22Z-08	13	50205029	rs34301344	G	A	Heterozygous	stop_gained	ARL11	c.446G>A	p.Trp149*	0.00989798	ENSG00000152213	ENST00000282026	no	no	no	yes	no	yes	9	796	0.0113065
TCGA-KQ-A41P-10F-01D-A339-08	13	50589928	rs576707522	CA	C	Heterozygous	frameshift_variant	KCNRG	c.300delA	p.Tyr101fs	0.00135097	ENSG00000198553	ENST00000312942	no	no	no	yes	no	yes	2	796	0.00251256
TCGA-XF-A9SY-10A-01D-A42H-08	13	50589928	rs576707522	CA	C	Heterozygous	frameshift_variant	KCNRG	c.300delA	p.Tyr101fs	0.00135097	ENSG00000198553	ENST00000312942	no	no	no	yes	no	yes	2	796	0.00251256
TCGA-DK-A1A3-10A-01D-A13W-08	13	52952072	.	G	GC	Heterozygous	frameshift_variant	THSD1	c.2032dupG	p.Ala678fs	.	ENSG00000136114	ENST00000258613	no	no	no	yes	no	yes	1	796	0.00125628
TCGA-DK-A3WX-10A-01D-A22Z-08	13	92408563	rs778271177	GC	G	Heterozygous	frameshift_variant	GPC5	c.1171delC	p.Leu391fs	6.63207e-05	ENSG00000179399	ENST00000377067	no	no	yes	yes	no	yes	1	796	0.00125628
TCGA-GC-A6I3-10A-01D-A31J-08	13	111368115	rs367936334	T	TC	Heterozygous	frameshift_variant	ING1	c.328dupC	p.Arg110fs	0.00136607	ENSG00000153487	ENST00000375774	no	no	no	yes	no	yes	1	796	0.00125628
TCGA-UY-A8OB-11A-12D-A42H-08	14	21990916	rs770834331	TAGAG	T	Heterozygous	frameshift_variant	SALL2	c.2942_2945delCTCT	p.Ser981fs	1.77573e-05	ENSG00000165821	ENST00000327430	no	no	no	yes	no	yes	1	796	0.00125628
TCGA-UY-A8OD-10A-01D-A362-08	14	23847975	rs367613599	C	CCG	Heterozygous	frameshift_variant	CMTM5	c.377_378insCG	p.Trp128fs	0.00363061	ENSG00000166091	ENST00000339180	no	no	no	yes	no	yes	3	796	0.00376884
TCGA-G2-A2EC-10A-01D-A17V-08	14	23847975	rs367613599	C	CCG	Heterozygous	frameshift_variant	CMTM5	c.377_378insCG	p.Trp128fs	0.00363061	ENSG00000166091	ENST00000339180	no	no	no	yes	no	yes	3	796	0.00376884
TCGA-FD-A3B7-10A-01D-A20D-08	14	23847975	rs367613599	C	CCG	Heterozygous	frameshift_variant	CMTM5	c.377_378insCG	p.Trp128fs	0.00363061	ENSG00000166091	ENST00000339180	no	no	no	yes	no	yes	3	796	0.00376884
TCGA-FD-A6TC-10A-21D-A339-08	14	52735063	rs41407349	C	G	Heterozygous	stop_gained	PTGDR	c.531C>G	p.Tyr177*	0.00282803	ENSG00000168229	ENST00000306051	no	no	no	yes	no	yes	3	796	0.00376884
TCGA-FD-A43P-10A-01D-A23U-08	14	52735063	rs41407349	C	G	Heterozygous	stop_gained	PTGDR	c.531C>G	p.Tyr177*	0.00282803	ENSG00000168229	ENST00000306051	no	no	no	yes	no	yes	3	796	0.00376884
TCGA-KQ-A41N-10D-01D-A339-08	14	52735063	rs41407349	C	G	Heterozygous	stop_gained	PTGDR	c.531C>G	p.Tyr177*	0.00282803	ENSG00000168229	ENST00000306051	no	no	no	yes	no	yes	3	796	0.00376884
TCGA-XF-AAMZ-10A-01D-A42H-08	15	56126427	rs766827149	C	A	Heterozygous	stop_gained&splice_region_variant	NEDD4	c.3577G>T	p.Glu1193*	2.53271e-05	ENSG00000069869	ENST00000508342	no	no	no	yes	no	yes	1	796	0.00125628
TCGA-FD-A5BS-10A-01D-A26K-08	15	56208815	rs377587799	G	T	Heterozygous	stop_gained	NEDD4	c.215C>A	p.Ser72*	8.239e-06	ENSG00000069869	ENST00000508342	no	no	no	yes	no	yes	1	796	0.00125628
TCGA-GC-A3BM-10A-01D-A22Z-08	15	80191446	rs769973413	G	GA	Heterozygous	frameshift_variant	ST20	c.66_67insT	p.Leu23fs	0.00178412	ENSG00000180953	ENST00000478497	no	no	no	yes	no	yes	4	796	0.00502513
TCGA-E7-A7DU-10A-01D-A329-08	15	80191446	rs769973413	G	GA	Heterozygous	frameshift_variant	ST20	c.66_67insT	p.Leu23fs	0.00178412	ENSG00000180953	ENST00000478497	no	no	no	yes	no	yes	4	796	0.00502513
TCGA-ZF-AA4U-10A-01D-A38J-08	15	80191446	rs769973413	G	GA	Heterozygous	frameshift_variant	ST20	c.66_67insT	p.Leu23fs	0.00178412	ENSG00000180953	ENST00000478497	no	no	no	yes	no	yes	4	796	0.00502513
TCGA-XF-AAN2-10A-01D-A42H-08	15	80191446	rs769973413	G	GA	Heterozygous	frameshift_variant	ST20	c.66_67insT	p.Leu23fs	0.00178412	ENSG00000180953	ENST00000478497	no	no	no	yes	no	yes	4	796	0.00502513
TCGA-E7-A519-10A-01D-A26K-08	15	83518467	rs778678637	CTA	C	Heterozygous	frameshift_variant&stop_lost	HOMER2	c.1063_1064delTA	p.Ter355fs	1.04349e-05	ENSG00000103942	ENST00000304231	no	no	no	yes	no	yes	1	796	0.00125628
TCGA-CU-A3YL-10A-01D-A22Z-08	15	91290650	rs776826506	C	T	Heterozygous	stop_gained	BLM	c.28C>T	p.Gln10*	1.05984e-05	ENSG00000197299	ENST00000355112	yes	no	yes	yes	no	yes	1	796	0.00125628
TCGA-ZF-AA52-10A-01D-A394-08	15	91303337	rs761500214	T	TC	Heterozygous	frameshift_variant	BLM	c.1217dupC	p.Gln407fs	0.000397429	ENSG00000197299	ENST00000559724	yes	no	yes	yes	no	no	2	796	0.00251256
TCGA-FD-A3B7-10A-01D-A20D-08	15	91303337	rs761500214	T	TC	Heterozygous	frameshift_variant	BLM	c.1217dupC	p.Gln407fs	0.000397429	ENSG00000197299	ENST00000559724	yes	no	yes	yes	no	no	2	796	0.00251256
TCGA-FD-A6TE-10A-21D-A339-08	15	91328183	rs587779884	C	T	Heterozygous	stop_gained	BLM	c.2695C>T	p.Arg899*	6.59e-05	ENSG00000197299	ENST00000355112	yes	no	yes	yes	no	yes	1	796	0.00125628
TCGA-XF-AAN4-10A-01D-A42H-08	15	91333910	rs367543034	G	T	Heterozygous	missense_variant	BLM	c.2855G>T	p.Gly952Val	.	ENSG00000197299	ENST00000355112	yes	no	yes	yes	no	yes	1	796	0.00125628
TCGA-DK-A1AD-10A-01D-A13W-08	15	91434744	rs760728170	C	G	Heterozygous	stop_gained	FES	c.1535C>G	p.Ser512*	0.000134262	ENSG00000182511	ENST00000464684	no	yes	yes	no	no	no	1	796	0.00125628
TCGA-E7-A7DV-10A-01D-A339-08	15	99670114	rs782009169	C	T	Heterozygous	stop_gained	SYNM	c.1546C>T	p.Arg516*	2.67733e-05	ENSG00000182253	ENST00000336292	no	no	no	yes	no	yes	1	796	0.00125628
TCGA-FD-A3N5-10A-01D-A21A-08	16	1842406	rs532488155	C	CG	Heterozygous	frameshift_variant	IGFALS	c.126dupC	p.Ala43fs	0.00071256	ENSG00000099769	ENST00000415638	no	no	no	yes	no	yes	1	796	0.00125628
TCGA-DK-A1AC-10A-01D-A13W-08	16	2142083	.	C	CG	Heterozygous	frameshift_variant	PKD1	c.11375dupC	p.Thr3794fs	.	ENSG00000008710	ENST00000262304	no	no	no	yes	no	yes	3	796	0.00376884
TCGA-DK-A1A5-10A-01D-A13W-08	16	2142083	.	C	CG	Heterozygous	frameshift_variant	PKD1	c.11375dupC	p.Thr3794fs	.	ENSG00000008710	ENST00000262304	no	no	no	yes	no	yes	3	796	0.00376884
TCGA-DK-A1AB-10A-01D-A13W-08	16	2142083	.	C	CG	Heterozygous	frameshift_variant	PKD1	c.11375dupC	p.Thr3794fs	.	ENSG00000008710	ENST00000262304	no	no	no	yes	no	yes	3	796	0.00376884
TCGA-C4-A0F0-10A-01D-A10S-08	16	3070404	rs370139607	T	TC	Heterozygous	frameshift_variant	TNFRSF12A	c.7dupC	p.Arg3fs	.	ENSG00000006327	ENST00000575124	no	no	no	yes	no	yes	1	796	0.00125628
TCGA-GV-A40G-10A-01D-A23K-08	16	3658608	rs779444217	TC	T	Heterozygous	frameshift_variant	SLX4	c.357delG	p.Thr120fs	8.23886e-06	ENSG00000188827	ENST00000294008	no	no	no	yes	no	yes	1	796	0.00125628
TCGA-DK-A3WX-10A-01D-A22Z-08	16	11650298	rs773115977	G	A	Heterozygous	stop_gained	LITAF	c.1C>T	p.Arg1*	0.00040528	ENSG00000189067	ENST00000575426	no	no	no	yes	no	no	1	796	0.00125628
TCGA-FD-A5BT-10A-01D-A26K-08	16	14041527	rs756155469	C	T	Heterozygous	stop_gained	ERCC4	c.2074C>T	p.Arg692*	8.23669e-06	ENSG00000175595	ENST00000311895	yes	no	yes	no	no	yes	1	796	0.00125628
TCGA-ZF-A9RG-10A-01D-A42H-08	16	23641218	rs180177110	G	A	Heterozygous	stop_gained	PALB2	c.2257C>T	p.Arg753*	3.29e-05	ENSG00000083093	ENST00000261584	yes	no	yes	yes	yes	yes	1	796	0.00125628
TCGA-GC-A3RC-10B-01D-A22Z-08	16	28549357	rs139583704	G	A	Heterozygous	stop_gained	NUPR1	c.286C>T	p.Arg96*	5.79048e-05	ENSG00000176046	ENST00000395641	no	no	no	yes	no	yes	1	796	0.00125628
TCGA-DK-A3IL-10A-01D-A20D-08	16	31212981	rs756140581	C	T	Heterozygous	stop_gained	PYCARD	c.513G>A	p.Trp171*	4.94421e-05	ENSG00000103490	ENST00000247470	no	no	no	yes	no	yes	1	796	0.00125628
TCGA-FJ-A871-10A-01D-A34X-08	16	72822009	rs727502780	TGCTGCTGCTGCTGCTGTAGTTGCC	T	Heterozygous	disruptive_inframe_deletion	ZFHX3	c.10142_10165delGGCAACTACAGCAGCAGCAGCAGC	p.Arg3381_Gln3388del	0.000562627	ENSG00000140836	ENST00000268489	no	no	yes	yes	no	yes	1	796	0.00125628
TCGA-LC-A66R-10A-01D-A30H-08	16	74683048	rs773500795	G	GC	Heterozygous	frameshift_variant	RFWD3	c.773dupG	p.Lys259fs	8.2394e-06	ENSG00000168411	ENST00000361070	no	no	yes	no	no	yes	1	796	0.00125628
TCGA-DK-A3IT-10A-01D-A20D-08	16	83999267	rs751898168	G	GCA	Heterozygous	frameshift_variant	OSGIN1	c.1340_1341dupAC	p.Gln448fs	8.32667e-06	ENSG00000140961	ENST00000343939	no	no	no	yes	no	yes	1	796	0.00125628
TCGA-DK-A1AB-10A-01D-A13W-08	16	88958880	.	GCTGCCGTTCATCACTGCAGGA	G	Heterozygous	frameshift_variant&splice_acceptor_variant&splice_region_variant&intron_variant	CBFA2T3	c.380-8_392delTCCTGCAGTGATGAACGGCAG	p.Leu127fs	.	ENSG00000129993	ENST00000268679	no	no	yes	yes	no	yes	2	796	0.00251256
TCGA-DK-A1AD-10A-01D-A13W-08	16	88958880	.	GCTGCCGTTCATCACTGCAGGA	G	Heterozygous	frameshift_variant&splice_acceptor_variant&splice_region_variant&intron_variant	CBFA2T3	c.380-8_392delTCCTGCAGTGATGAACGGCAG	p.Leu127fs	.	ENSG00000129993	ENST00000268679	no	no	yes	yes	no	yes	2	796	0.00251256
TCGA-XF-A9ST-10A-01D-A42H-08	17	1704072	rs770604799	CTG	C	Heterozygous	frameshift_variant	SMYD4	c.614_615delCA	p.Thr205fs	0.000230624	ENSG00000186532	ENST00000305513	no	no	no	yes	no	yes	1	796	0.00125628
TCGA-CF-A9FM-10A-01D-A38J-08	17	1704283	rs750340621	AT	A	Heterozygous	frameshift_variant	SMYD4	c.404delA	p.His135fs	7.43359e-05	ENSG00000186532	ENST00000305513	no	no	no	yes	no	yes	1	796	0.00125628
TCGA-S5-AA26-10A-01D-A38J-08	17	4442931	rs62620242	G	A	Heterozygous	stop_gained	MYBBP1A	c.3766C>T	p.Gln1256*	0.0006763	ENSG00000132382	ENST00000381556	no	no	no	yes	no	yes	1	796	0.00125628
TCGA-G2-A2EC-10A-01D-A17V-08	17	4443681	rs375027764	G	A	Heterozygous	stop_gained	MYBBP1A	c.103C>T	p.Arg35*	8.46955e-06	ENSG00000132382	ENST00000572759	no	no	no	yes	no	no	1	796	0.00125628
TCGA-FD-A6TC-10A-21D-A339-08	17	4536568	rs140549513	G	A	Heterozygous	stop_gained	ALOX15	c.1357C>T	p.Gln453*	0.000148662	ENSG00000161905	ENST00000545513	no	no	no	yes	no	yes	1	796	0.00125628
TCGA-K4-A3WS-10A-01D-A22Z-08	17	6663899	rs146752602	G	T	Heterozygous	stop_gained	XAF1	c.400G>T	p.Glu134*	0.00372868	ENSG00000132530	ENST00000361842	no	no	no	yes	no	yes	4	796	0.00502513
TCGA-G2-A2EL-10A-01D-A18F-08	17	6663899	rs146752602	G	T	Heterozygous	stop_gained	XAF1	c.400G>T	p.Glu134*	0.00372868	ENSG00000132530	ENST00000361842	no	no	no	yes	no	yes	4	796	0.00502513
TCGA-4Z-AA89-10A-01D-A394-08	17	6663899	rs146752602	G	T	Heterozygous	stop_gained	XAF1	c.400G>T	p.Glu134*	0.00372868	ENSG00000132530	ENST00000361842	no	no	no	yes	no	yes	4	796	0.00502513
TCGA-DK-A2I4-10A-01D-A21A-08	17	6663899	rs146752602	G	T	Heterozygous	stop_gained	XAF1	c.400G>T	p.Glu134*	0.00372868	ENSG00000132530	ENST00000361842	no	no	no	yes	no	yes	4	796	0.00502513
TCGA-DK-A2HX-10A-01D-A18F-08	17	29576111	rs137854560	C	T	Heterozygous	stop_gained	NF1	c.4084C>T	p.Arg1362*	8.24e-06	ENSG00000196712	ENST00000358273	yes	no	yes	yes	yes	yes	1	796	0.00125628
TCGA-4Z-AA81-10A-01D-A394-08	17	38249566	rs762537347	CT	C	Heterozygous	frameshift_variant	THRA	c.1405delT	p.Ser469fs	3.43773e-05	ENSG00000126351	ENST00000264637	no	no	no	yes	no	yes	1	796	0.00125628
TCGA-UY-A9PB-10A-01D-A38J-08	17	39680640	rs1174290228	GA	G	Heterozygous	frameshift_variant	KRT19	c.812delT	p.Phe271fs	.	ENSG00000171345	ENST00000361566	no	no	no	yes	no	yes	1	796	0.00125628
TCGA-UY-A9PF-10A-01D-A38J-08	17	41245090	rs80357669	TG	T	Heterozygous	frameshift_variant	BRCA1	c.2457delC	p.Asp821fs	1.65e-05	ENSG00000012048	ENST00000471181	yes	no	yes	yes	yes	yes	1	796	0.00125628
TCGA-E7-A4IJ-10A-01D-A26K-08	17	45380183	rs780384800	TC	T	Heterozygous	frameshift_variant	ITGB3	c.2113delC	p.Leu705fs	8.24552e-06	ENSG00000259207	ENST00000559488	no	no	no	yes	no	yes	1	796	0.00125628
TCGA-XF-A9T6-10A-01D-A42H-08	17	56435160	rs755128667	A	AC	Heterozygous	frameshift_variant	RNF43	c.1976dupG	p.Pro660fs	8.29738e-06	ENSG00000108375	ENST00000407977	no	no	yes	no	no	yes	1	796	0.00125628
TCGA-DK-A1AC-10A-01D-A13W-08	17	56772324	rs786203945	ACT	A	Heterozygous	frameshift_variant	RAD51C	c.181_182delCT	p.Leu61fs	3.3e-05	ENSG00000108384	ENST00000337432	yes	no	no	yes	yes	yes	1	796	0.00125628
TCGA-DK-AA6L-10A-01D-A394-08	17	56772369	rs730881939	T	TA	Heterozygous	frameshift_variant&stop_gained	RAD51C	c.224dupA	p.Tyr75fs	.	ENSG00000108384	ENST00000337432	yes	no	no	yes	yes	yes	1	796	0.00125628
TCGA-4Z-AA7W-10A-01D-A394-08	18	20573276	rs145578344	C	T	Heterozygous	stop_gained	RBBP8	c.1486C>T	p.Arg496*	.	ENSG00000101773	ENST00000360790	no	no	no	yes	no	yes	1	796	0.00125628
TCGA-YC-A89H-10A-01D-A362-08	18	20602133	rs772092452	G	A	Heterozygous	stop_gained	RBBP8	c.2399G>A	p.Trp800*	8.23873e-06	ENSG00000101773	ENST00000399725	no	no	no	yes	no	no	1	796	0.00125628
TCGA-4Z-AA81-10A-01D-A394-08	19	45281211	rs34932144	G	A	Heterozygous	stop_gained	CBLC	c.23G>A	p.Trp8*	0.00154739	ENSG00000142273	ENST00000270279	no	yes	yes	no	no	yes	1	796	0.00125628
TCGA-BT-A3PJ-10A-01D-A21Z-08	19	51462454	rs77760094	G	A	Heterozygous	stop_gained	KLK6	c.316C>T	p.Arg106*	0.00601635	ENSG00000167755	ENST00000376853	no	no	no	yes	no	no	6	796	0.00753769
TCGA-KQ-A41S-10C-01D-A339-08	19	51462454	rs77760094	G	A	Heterozygous	stop_gained	KLK6	c.316C>T	p.Arg106*	0.00601635	ENSG00000167755	ENST00000376853	no	no	no	yes	no	no	6	796	0.00753769
TCGA-BL-A13I-10A-01D-A271-08	19	51462454	rs77760094	G	A	Heterozygous	stop_gained	KLK6	c.316C>T	p.Arg106*	0.00601635	ENSG00000167755	ENST00000376853	no	no	no	yes	no	no	6	796	0.00753769
TCGA-UY-A8OD-10A-01D-A362-08	19	51462454	rs77760094	G	A	Heterozygous	stop_gained	KLK6	c.316C>T	p.Arg106*	0.00601635	ENSG00000167755	ENST00000376853	no	no	no	yes	no	no	6	796	0.00753769
TCGA-FD-A3N6-10A-01D-A21A-08	19	51462454	rs77760094	G	A	Heterozygous	stop_gained	KLK6	c.316C>T	p.Arg106*	0.00601635	ENSG00000167755	ENST00000376853	no	no	no	yes	no	no	6	796	0.00753769
TCGA-XF-AAMX-10A-01D-A42H-08	19	51462454	rs77760094	G	A	Heterozygous	stop_gained	KLK6	c.316C>T	p.Arg106*	0.00601635	ENSG00000167755	ENST00000376853	no	no	no	yes	no	no	6	796	0.00753769
TCGA-BL-A0C8-10A-01D-A271-08	20	35695423	rs375573052	G	A	Heterozygous	stop_gained	RBL1	c.658C>T	p.Gln220*	0.000107454	ENSG00000080839	ENST00000373664	no	no	no	yes	no	yes	1	796	0.00125628
TCGA-FD-A6TK-10A-21D-A339-08	20	43034807	rs774781031	G	T	Heterozygous	stop_gained	HNF4A	c.316G>T	p.Glu106*	8.27527e-06	ENSG00000101076	ENST00000372920	no	no	no	yes	no	no	1	796	0.00125628
TCGA-DK-AA6Q-10A-01D-A394-08	20	49197916	rs1327303692	TGCACTGA	T	Heterozygous	frameshift_variant	PTPN1	c.1205_1211delCACTGAG	p.Ala402fs	.	ENSG00000196396	ENST00000371621	no	no	no	yes	no	yes	1	796	0.00125628
TCGA-DK-A1A3-10A-01D-A13W-08	20	50140188	.	G	GC	Heterozygous	frameshift_variant	NFATC2	c.591dupG	p.Pro198fs	.	ENSG00000101096	ENST00000396009	no	yes	no	yes	no	yes	1	796	0.00125628
TCGA-DK-AA71-10A-01D-A394-08	22	21343948	rs150419186	C	T	Heterozygous	stop_gained	LZTR1	c.628C>T	p.Arg210*	9.9744e-05	ENSG00000099949	ENST00000215739	no	no	yes	no	no	yes	1	796	0.00125628
TCGA-K4-A5RH-10A-01D-A30H-08	22	21348519	rs768530578	C	T	Heterozygous	stop_gained	LZTR1	c.1576C>T	p.Gln526*	9.49145e-06	ENSG00000099949	ENST00000215739	no	no	yes	no	no	yes	1	796	0.00125628
TCGA-KQ-A41N-10D-01D-A339-08	22	21351034	rs774123273	C	T	Heterozygous	stop_gained	LZTR1	c.2269C>T	p.Gln757*	1.65739e-05	ENSG00000099949	ENST00000215739	no	no	yes	no	no	yes	1	796	0.00125628
TCGA-BT-A20V-11A-11D-A14W-08	22	24376584	rs144686326	G	A	Heterozygous	stop_gained	GSTT1	c.562C>T	p.Arg188*	0.00044638	ENSG00000184674	ENST00000248935	no	no	no	yes	no	yes	2	796	0.00251256
TCGA-4Z-AA7R-10A-01D-A394-08	22	24376584	rs144686326	G	A	Heterozygous	stop_gained	GSTT1	c.562C>T	p.Arg188*	0.00044638	ENSG00000184674	ENST00000248935	no	no	no	yes	no	yes	2	796	0.00251256
TCGA-DK-AA6P-10A-01D-A394-08	22	29121230	rs121908698	C	T	Heterozygous	splice_donor_variant&intron_variant	CHEK2	c.573+1G>A		0.000107114	ENSG00000183765	ENST00000382580	yes	no	yes	yes	yes	yes	2	796	0.00251256
TCGA-DK-A1AG-10A-01D-A13W-08	22	29121230	rs121908698	C	T	Heterozygous	splice_donor_variant&intron_variant	CHEK2	c.573+1G>A		0.000107114	ENSG00000183765	ENST00000382580	yes	no	yes	yes	yes	yes	2	796	0.00251256
TCGA-FJ-A3Z7-10A-01D-A23K-08	22	29130431	rs587782070	C	T	Heterozygous	stop_gained	CHEK2	c.279G>A	p.Trp93*	2.48e-05	ENSG00000183765	ENST00000382580	yes	no	yes	yes	yes	yes	1	796	0.00125628
TCGA-CF-A1HS-10A-01D-A13W-08	22	40825714	.	AGTCTGGCTCTCTTC	A	Heterozygous	frameshift_variant	MKL1	c.183_196delGAAGAGAGCCAGAC	p.Lys62fs	.	ENSG00000196588	ENST00000355630	no	yes	yes	no	no	yes	1	796	0.00125628
CSG_panel is a list of 152 Cancer Susceptibility genes (CSGs) curated by Huang et al. [Reference: Huang, K. et al. Pathogenic Germline Variants in 10,389 Adult Cancers. Cell 173, 355-370.e14 (2018)]
Invitae_panel is a list of 47 cancer risk genes that was developed by Invitae clinical genomics and commercially available for clinical targeted testing of cancer patients, https://www.invitae.com/en/physician/tests/01102/#info-panel-resources [Reference: Kurian, A. W. et al. Clinical evaluation of a multiple-gene sequencing panel for hereditary cancer risk assessment. J. Clin. Oncol. 32, 2001–9 …
Notes: '.' in the 'rs number' column indicates no rs numbers are available for a given variant
