# Supplementary material for: Common germline-somatic variant interactions in advanced urothelial cancer
Source: Nat Commun. 2020 Dec 3;11:6195. doi: 10.1038/s41467-020-19971-8 (PMC7713129; doi:10.1038/s41467-020-19971-8)
Supplement: Supplementary file 7 — Supplementary Data 5 [file 41467_2020_19971_MOESM7_ESM.xlsx]

## Sheet: Suppl. Data 5a
Supplementary Data 5a: List of pDGVs that were recurrent (occurred in two or more patients) within WCM-UC cohort.
#CHROM	POS	rs number	REF	ALT	Gene Name	Frequency (patients)
12	56080059	rs202087406	G	GA	ITGA7	3
18	72187426	rs562839028	CTT	C	CNDP2	3
19	51462454	rs77760094	G	A	KLK6	3
3	121207509	rs546221341	CAATAGTA	C	POLQ	2
7	142561747	rs56087487	C	T	EPHB6	2

## Sheet: Suppl. Data 5b
Supplementary Data 5b: List of pDGVs that were recurrent (occurred in two or more patients) within TCGA-BLCA cohort.
#CHROM	POS	rs number	REF	ALT	Gene Name	Frequency (patients)
1	16474924	.	CAATGGGCA	C	EPHA2	13
13	20763685	rs80338939	AC	A	GJB2	9
4	187538940	rs113224498	CT	C	FAT1	8
13	50205029	rs34301344	G	A	ARL11	8
7	142561747	rs56087487	C	T	EPHB6	6
19	51462454	rs77760094	G	A	KLK6	6
12	56080059	rs202087406	G	GA	ITGA7	5
1	16474932	rs145113491	A	ACC	EPHA2	4
1	36893930	rs115388124	C	T	OSCP1	4
3	121207509	rs546221341	CAATAGTA	C	POLQ	4
11	111635566	rs1805076	C	T	PPP2R1B	4
12	13061364	rs527915306	AG	A	GPRC5A	4
15	80191446	rs769973413	G	GA	ST20	4
17	6663899	rs146752602	G	T	XAF1	4
1	23111503	rs1172777400	GTGCCCATC	G	EPHB2	3
1	150785735	.	G	GC	ARNT	3
2	239170960	rs115692307	G	A	PER2	3
3	38163606	rs577236284	C	CCAAA	DLEC1	3
4	20598043	.	TGTTCTGTGAG	T	SLIT2	3
7	2265161	rs121908982	G	A	MAD1L1	3
7	24789274	rs758488919	C	CT	DFNA5	3
14	23847975	rs367613599	C	CCG	CMTM5	3
14	52735063	rs41407349	C	G	PTGDR	3
16	2142083	.	C	CG	PKD1	3
1	23233346	rs28936395	G	A	EPHB2	2
1	23240250	rs76826147	A	T	EPHB2	2
1	182555467	rs747261020	CCTTT	C	RNASEL	2
3	38050781	rs201094715	G	A	PLCD1	2
3	49940697	rs758062275	CG	C	MST1R	2
3	50391167	rs114924982	C	T	CYB561D2	2
5	176936602	rs368570558	CG	C	DOK3	2
7	92764069	rs150070697	G	A	SAMD9L	2
8	17613230	rs181601359	G	C	MTUS1	2
9	139413208	.	A	AG	NOTCH1	2
10	75158036	rs145209638	G	GT	ANXA7	2
10	115612530	rs41292634	G	A	DCLRE1A	2
10	124336207	rs563654538	C	CA	DMBT1	2
11	2339141	rs779859900	GTC	G	TSPAN32	2
11	108175544	rs374376614	C	CG	ATM	2
13	20038622	rs139121187	G	A	TPTE2	2
13	32972574	rs4987049	C	G	BRCA2	2
13	50589928	rs576707522	CA	C	KCNRG	2
15	91303337	rs761500214	T	TC	BLM	2
16	88958880	.	GCTGCCGTTCATCACTGCAGGA	G	CBFA2T3	2
22	24376584	rs144686326	G	A	GSTT1	2
22	29121230	rs121908698	C	T	CHEK2	2
notes: '.' in the 'rs number' column indicates no rs numbers are available for a given variant

## Sheet: Suppl. Data 5c
Supplementary Data 5c: Recurrent pDGVs occurring in two or more patients in either WCM-UC and/or TCGA-BLCA cohort
#CHROM	POS	rs number	REF	ALT	Gene Name	Deleterious Variant	Total Frequency (patients)	WCM-UC Freqeuncy (patients)	TCGA-BLCA Frequency (patients)
1	16474924	.	CAATGGGCA	C	EPHA2	c.764_771delTGCCCATT	13	0	13
13	20763685	rs80338939	AC	A	GJB2	c.35delG	9	0	9
13	50205029	rs34301344	G	A	ARL11	c.446G>A	9	1	8
19	51462454	rs77760094	G	A	KLK6	c.316C>T	9	3	6
4	187538940	rs113224498	CT	C	FAT1	c.8799delA	8	0	8
7	142561747	rs56087487	C	T	EPHB6	c.124C>T	8	2	6
12	56080059	rs202087406	G	GA	ITGA7	c.3354dupT	8	3	5
3	121207509	rs546221341	CAATAGTA	C	POLQ	c.4262_4268delTACTATT	6	2	6
1	36893930	rs115388124	C	T	OSCP1	c.663G>A	5	1	4
12	13061364	rs527915306	AG	A	GPRC5A	c.183delG	5	1	4
1	16474932	rs145113491	A	ACC	EPHA2	c.762_763dupGG	4	0	4
11	111635566	rs1805076	C	T	PPP2R1B	c.269G>A	4	0	4
14	52735063	rs41407349	C	G	PTGDR	c.531C>G	4	1	3
15	80191446	rs769973413	G	GA	ST20	c.66_67insT	4	0	4
17	6663899	rs146752602	G	T	XAF1	c.400G>T	4	0	4
1	23111503	rs1172777400	GTGCCCATC	G	EPHB2	c.746_753delTGCCCATC	3	0	3
1	23233346	rs28936395	G	A	EPHB2	c.2032G>A	3	1	2
1	150785735	.	G	GC	ARNT	c.2192dupG	3	0	3
2	239170960	rs115692307	G	A	PER2	c.1072C>T	3	0	3
3	38163606	rs577236284	C	CCAAA	DLEC1	c.5077_5080dupAACA	3	0	3
4	20598043	.	TGTTCTGTGAG	T	SLIT2	c.3366_3375delGTTCTGTGAG	3	0	3
7	2265161	rs121908982	G	A	MAD1L1	c.175C>T	3	0	3
7	24789274	rs758488919	C	CT	DFNA5	c.119dupA	3	0	3
14	23847975	rs367613599	C	CCG	CMTM5	c.377_378insCG	3	0	3
16	2142083	.	C	CG	PKD1	c.11375dupC	3	0	3
18	72187426	rs562839028	CTT	C	CNDP2	c.265_266delTT	3	3	0
1	23240250	rs76826147	A	T	EPHB2	c.3055A>T	2	0	2
1	182555149	rs74315364	C	A	RNASEL	c.793G>T	2	1	1
1	182555467	rs747261020	CCTTT	C	RNASEL	c.471_474delAAAG	2	0	2
3	38050781	rs201094715	G	A	PLCD1	c.1651C>T	2	0	2
3	49940697	rs758062275	CG	C	MST1R	c.345delC	2	0	2
3	50391167	rs114924982	C	T	CYB561D2	c.661C>T	2	0	2
5	176936602	rs368570558	CG	C	DOK3	c.107delC	2	0	2
7	92764069	rs150070697	G	A	SAMD9L	c.1216C>T	2	0	2
8	17613230	rs181601359	G	C	MTUS1	c.87C>G	2	0	2
9	139413208	.	A	AG	NOTCH1	c.933dupC	2	0	2
10	75158036	rs145209638	G	GT	ANXA7	c.161dupA	2	0	2
10	115612530	rs41292634	G	A	DCLRE1A	c.412C>T	2	0	2
10	124336207	rs563654538	C	CA	DMBT1	c.576_577insA	2	0	2
11	2339141	rs779859900	GTC	G	TSPAN32	c.955_956delTC	2	0	2
11	6340611	rs141194842	G	A	PRKCDBP	c.664C>T	2	1	1
11	108175544	rs374376614	C	CG	ATM	c.5640dupG	2	0	2
13	20038622	rs139121187	G	A	TPTE2	c.715C>T	2	0	2
13	32972574	rs4987049	C	G	BRCA2	c.9924C>G	2	0	2
13	50589928	rs576707522	CA	C	KCNRG	c.300delA	2	0	2
13	111368115	rs367936334	T	TC	ING1	c.328dupC	2	1	1
15	91303337	rs761500214	T	TC	BLM	c.1217dupC	2	0	2
16	88958880	.	GCTGCCGTTCATCACTGCAGGA	G	CBFA2T3	c.380-8_392delTCCTGCAGTGATGAACGGCAG	2	0	2
22	24376584	rs144686326	G	A	GSTT1	c.562C>T	2	0	2
22	29121230	rs121908698	C	T	CHEK2	c.573+1G>A	2	0	2
notes: '.' in the 'rs number' column indicates no rs numbers are available for a given variant

## Sheet: Suppl. Data 5d
Supplementary Data 5d: Shared pDGVs occurring in at least one patient in both WCM-UC and TCGA-BLCA cohorts
#CHROM	POS	rs number	REF	ALT	Gene Name	Variant	Total Frequency (patients)	WCM-UC Freqeuncy (patients)	TCGA-BLCA Frequency (patients)
13	50205029	rs34301344	G	A	ARL11	c.446G>A	9	1	8
19	51462454	rs77760094	G	A	KLK6	c.316C>T	9	3	6
7	142561747	rs56087487	C	T	EPHB6	c.124C>T	8	2	6
12	56080059	rs202087406	G	GA	ITGA7	c.3354dupT	8	3	5
3	121207509	rs546221341	CAATAGTA	C	POLQ	c.4262_4268delTACTATT	6	2	4
12	13061364	rs527915306	AG	A	GPRC5A	c.183delG	5	1	4
1	36893930	rs115388124	C	T	OSCP1	c.663G>A	5	1	4
14	52735063	rs41407349	C	G	PTGDR	c.531C>G	4	1	3
1	23233346	rs28936395	G	A	EPHB2	c.2032G>A	3	1	2
13	111368115	rs367936334	T	TC	ING1	c.328dupC	2	1	1
11	6340611	rs141194842	G	A	PRKCDBP	c.664C>T	2	1	1
1	182555149	rs74315364	C	A	RNASEL	c.793G>T	2	1	1
