# Supplementary material for: Common germline-somatic variant interactions in advanced urothelial cancer
Source: Nat Commun. 2020 Dec 3;11:6195. doi: 10.1038/s41467-020-19971-8 (PMC7713129; doi:10.1038/s41467-020-19971-8)
Supplement: Supplementary file 8 — Supplementary Data 6 [file 41467_2020_19971_MOESM8_ESM.xlsx]

## Sheet: Suppl. Data 6a
Supplemntary Data 6a: Genes harboring pDGVs in WCM-UC cohort and reported in COSMIC Cancer Gene Census list
COSMIC_Onco - onco gene annotated by COSMIC Cancer Census
COSMIC_TSG - tumor suppressor gene annotated by COSMIC Cancer Census
Note that a gene is listed as cancer-associated does NOT necessarily mean it is either an onco gene or a tumor suppressor gene
Gene Name	COSMIC Onco	COSMIC TSG
ARID1B	no	yes
BRCA2	no	yes
CLTCL1	no	yes
FANCA	no	yes
NAB2	no	yes
POLQ	yes	yes
PTK6	yes	yes
PTPN13	no	yes
RECQL4	yes	yes
TCF7L2	yes	no
TET2	no	yes
XPA	no	yes

## Sheet: Suppl. Data 6b
Supplementary Data 6b: Genes harboring pDGVs in TCGA-BLCA cohort and reported in COSMIC Cancer Census list
COSMICOnco: onco gene annotated by COSMIC Cancer Census
COSMIC TSG: tumor suppressor gene annotated by COSMIC Cancer Census
Note that a gene is listed as cancer-associated does NOT necessarily mean it is either an onco gene or a tumor suppressor gene
Gene Name	COSMIC Onco	COSMIC TSG
ACVR2A	no	yes
ARNT	yes	yes
ATM	no	yes
ATR	no	yes
BARD1	no	yes
BCL9L	yes	yes
BLM	no	yes
BRCA1	no	yes
BRCA2	no	yes
CBFA2T3	no	yes
CBLC	yes	yes
CDKN2A	no	yes
CHEK2	no	yes
CREB3L1	no	yes
CSMD3	no	yes
CUX1	yes	yes
DDB2	yes	yes
DDX10	no	yes
ERCC4	no	yes
EXT2	no	yes
FANCC	no	yes
FANCD2	no	yes
FANCG	no	yes
FAT1	no	yes
FBXO11	no	yes
FES	yes	yes
FLT3	yes	no
GPC5	no	yes
LIFR	no	no
LZTR1	no	yes
MKL1	yes	yes
NBN	no	yes
NCOA4	no	yes
NF1	no	yes
NFATC2	yes	no
NFKBIE	no	yes
NOTCH1	yes	yes
PALB2	no	yes
POLQ	yes	yes
PPP6C	no	yes
PTPRD	no	yes
RB1	no	yes
RET	yes	no
RFWD3	no	yes
RNF43	no	yes
SPEN	no	yes
TET2	no	yes
USP44	no	yes
XPC	no	yes
ZFHX3	no	yes

## Sheet: Suppl. Data 6c
Supplemetary Data 6c: The six genes harboring pDGVs in WCM-UC cohort and reported to have germline variants in the COSMIC Cancer Gene Census
Gene Symbol	Name	Entrez GeneId	Genome Location	Tier	Chr Band	Tumour Types(Germline)	Cancer Syndrome	Other Syndrome	Synonyms
POLQ	DNA polymerase theta	10721	3:121431431-121546006	1	13.33	breast cancer			10721,ENSG00000051341.13,O75417,POLH,POLQ
FANCA	Fanconi anemia, complementation group A	2175	16:89737549-89816646	1	24.3	AML, leukaemia	Fanconi anaemia A		2175,ENSG00000187741.14,FA-H,FAA,FACA,FAH,FANCA,FANCH,O15360
RECQL4	RecQ protein-like 4	9401	8:144511291-144517826	1	24.3	osteosarcoma, skin basal cell, skin sqamous cell	Rothmund-Thompson syndrome		9401,ENSG00000160957.12,O94761,RECQL4,RecQ4
BRCA2	familial breast/ovarian cancer gene 2	675	13:32315474-32400266	1	13.1	breast, ovarian, pancreatic, leukaemia (FANCB, FANCD1)	hereditary breast/ovarian cancer		675,BRCA2,BRCC2,ENSG00000139618.14,FACD,FAD,FAD1,FANCD,FANCD1,P51587,XRCC11
PTPN13	protein tyrosine phosphatase, non-receptor type 13	5783	4:86594315-86815171	1	21.3	hepatocellular	Familial Hepatocellular Carcinoma		5783,ENSG00000163629.12,PTP-BAS,PTP-BL,PTP1E,PTPL1,PTPN13,Q12923
XPA	xeroderma pigmentosum, complementation group A	7507	9:97674909-97697357	1	22.33	skin basal cell, skin squamous cell, melanoma	xeroderma pigmentosum (A)		7507,ENSG00000136936.10,P23025,XP1,XPA,XPAC

## Sheet: Suppl. Data 6d
Supplemetary Data 6d: The 24 genes harboring pDGVs in TCGA-BLCA cohort and reported to have germline variants in the COSMIC Cancer Gene Census
Gene Symbol	Name	Entrez GeneId	Genome Location	Tier	Hallmark	Chr Band	Somatic	Germline	Tumour Types(Somatic)	Tumour Types(Germline)	Cancer Syndrome	Tissue Type	Molecular Genetics	Role in Cancer	Mutation Types	Translocation Partner	Other Germline Mut	Other Syndrome	Synonyms
BRCA2	familial breast/ovarian cancer gene 2	675	13:32315474-32400266	1	Yes	13.1	yes	yes	breast, ovarian, pancreatic	breast, ovarian, pancreatic, leukaemia (FANCB, FANCD1)	hereditary breast/ovarian cancer	L, E	Rec	TSG	D, Mis, N, F, S				675,BRCA2,BRCC2,ENSG00000139618.14,FACD,FAD,FAD1,FANCD,FANCD1,P51587,XRCC11
POLQ	DNA polymerase theta	10721	3:121431431-121546006	1		13.33	yes	yes	oral SCC	breast cancer		E		oncogene, TSG	Mis				10721,ENSG00000051341.13,O75417,POLH,POLQ
ATM	ataxia telangiectasia mutated	472	11:108222832-108369099	1	Yes	22.3	yes	yes	T-PLL	leukaemia, lymphoma, medulloblastoma, glioma	ataxia-telangiectasia	L, O	Rec	TSG	D, Mis, N, F, S				472,ATA,ATC,ATD,ATDC,ATM,ENSG00000149311.18,Q13315,TEL1,TELO1
ATR	ATR serine/threonine kinase	545	3:142449237-142578826	1	Yes	23	yes	yes	endometrial, gastric, epithelial ovarian, myeloma	oropharyngeal	familial cutaneous telangiectasia and cancer syndrome	E; L	Dom	TSG	F; Mis		yes	Seckel syndrome 1	545,ATR,ENSG00000175054.14,FRP1,MEC1,Q13535,SCKL,SCKL1
BARD1	BRCA1 associated RING domain 1	580	2:214725646-214809704	1		35	yes	yes	breast cancer	ovarian cancer, breast cancer, endometrioid cancer		E		TSG	Mis				580,BARD1,ENSG00000138376.10,Q99728
BLM	Bloom Syndrome	641	15:90717327-90816165	1	Yes	26.1		yes		leukaemia, lymphoma, skin squamous cell, other tumour types	Bloom syndrome	L, E	Rec	TSG	Mis, N, F				641,BLM,BS,ENSG00000197299.10,P54132,RECQ2,RECQL3
BRCA1	familial breast/ovarian cancer gene 1	672	17:43044295-43125483	1	Yes	21.31	yes	yes	ovarian	breast, ovarian	hereditary breast/ovarian cancer	E	Rec	TSG	D, Mis, N, F, S				672,BRCA1,BRCC1,ENSG00000012048.21,FANCS,P38398,PPP1R53,RNF53
CDKN2A	cyclin-dependent kinase inhibitor 2A (p16(INK4a)) gene	1029	9:21968056-21974866	1	Yes	21.3	yes	yes	melanoma, multiple other tumour types	melanoma, pancreatic	familial malignant melanoma	L, E, M, O	Rec	TSG	D, Mis, N, F, S				1029,ARF,CDK4I,CDKN2,CDKN2A,CMM2,ENSG00000147889.17,INK4,INK4a,MLM,MTS1,P42771,p14,p14ARF,p16,p16INK4a,p19,p19Arf
CHEK2	CHK2 checkpoint homolog (S. pombe)	11200	22:28687763-28741838	1	Yes	12.1		yes		breast	familial breast cancer	E	Rec	TSG	F				11200,CDS1,CHEK2,CHK2,ENSG00000183765.20,HuCds1,O96017,PP1425,RAD53,bA444G7
DDB2	damage-specific DNA binding protein 2	1643	11:47214942-47239240	1	Yes	11.2		yes		skin basal cell, skin squamous cell, melanoma	xeroderma pigmentosum (E)	E	Rec	oncogene, TSG	Mis, N				1643,DDB2,DDBB,ENSG00000134574.11,FLJ34321,Q92466,UV-DDB2,XPE
ERCC4	excision repair cross-complementing rodent repair deficiency, complementation group 4	2072	16:13920157-13952345	1	Yes	13.12		yes		skin basal cell, skin squamous cell, melanoma	xeroderma pigmentosum (F)	E	Rec	TSG	Mis, N, F				2072,ENSG00000175595.14,ERCC4,FANCQ,Q92889,RAD1,XPF
EXT2	multiple exostoses type 2 gene	2132	11:44096197-44245429	1		11.2		yes		exostoses, osteosarcoma	multiple exostoses type 2	M	Rec	TSG	Mis, N, F, S				2132,ENSG00000151348.13,EXT2,Q93063,SOTV
FANCC	Fanconi anemia, complementation group C	2176	9:95099054-95317702	1		22.32		yes		AML, leukaemia	Fanconi anaemia C	L	Rec	TSG	D, Mis, N, F, S				2176,ENSG00000158169.12,FA3,FAC,FACC,FANCC,Q00597
FANCD2	Fanconi anemia, complementation group D2	2177	3:10026414-10099660	1	Yes	25.3		yes		AML, leukaemia	Fanconi anaemia D2	L	Rec	TSG	D, Mis, N, F				2177,ENSG00000144554.10,FA-D2,FACD,FAD,FANCD,FANCD2,Q9BXW9
FANCG	Fanconi anemia, complementation group G	2189	9:35073838-35080016	1		13.3		yes		AML, leukaemia	Fanconi anaemia G	L	Rec	TSG	Mis, N, F, S				2189,ENSG00000221829.9,FAG,FANCG,O15287,XRCC9
FAT1	FAT atypical cadherin 1	2195	4:186587783-186723855	1	Yes	35.2	yes	yes	oral squamous cell, chemorefractory CLL, head and neck, pancreatic acinar cell carcinoma	pancreatic		E, L		TSG	Mis, N, F, S				2195,CDHF7,CDHR8,ENSG00000083857.13,FAT,FAT1,Q14517
LZTR1	leucine-zipper-like transcription regulator 1	8216	22:20982013-20999038	1	Yes	11.21	yes	yes	glioblastoma	glioblastoma, schwannoma	Schwannomatosis-2	E	Dom	TSG	Mis, F, N		yes	Noonan syndrome 10	8216,BTBD29,ENSG00000099949.19,LZTR-1,LZTR1,Q8N653
NBN	nibrin	4683	8:89933336-89984716	1		21.3		yes		NHL, glioma, medulloblastoma, rhabdomyosarcoma	Nijmegen breakage syndrome	L, E, M, O	Rec	TSG	Mis, N, F				4683,AT-V1,AT-V2,ATV,ENSG00000104320.13,NBN,NBS,NBS1,O60934
NF1	neurofibromatosis type 1 gene	4763	17:31094927-31377677	1	Yes	11.2	yes	yes	neurofibroma, glioma	neurofibroma, glioma	neurofibromatosis type 1	O	Rec	TSG, fusion	D, Mis, N, F, S, O				4763,ENSG00000196712.17,NF1,P21359
PALB2	partner and localizer of BRCA2	79728	16:23603170-23641310	1		12.2		yes		Wilms tumour, medulloblastoma, AML ,breast	Fanconi anaemia N, breast cancer susceptibility	L, O, E	Rec	TSG	F, N, Mis				79728,ENSG00000083093.9,FANCN,FLJ21816,PALB2,Q86YC2
RB1	retinoblastoma gene	5925	13:48303726-48481890	1	Yes	14.2	yes	yes	retinoblastoma, sarcoma, breast, small cell lung carcinoma	retinoblastoma, sarcoma, breast, small cell lung carcinoma	familial retinoblastoma	L, E, M, O	Rec	TSG	D, Mis, N, F, S				5925,ENSG00000139687.14,OSRC,P06400,PPP1R130,RB,RB1
RET	ret proto-oncogene	5979	10:43077027-43130351	1		11.21	yes	yes	medullary thyroid, papillary thyroid, pheochromocytoma, NSCLC, Spitzoid tumour	medullary thyroid, papillary thyroid, pheochromocytoma	multiple endocrine neoplasia 2A/2B	E, O	Dom	oncogene, fusion	T, Mis, N, F	H4, PRKAR1A, NCOA4, PCM1, GOLGA5, TRIM33, KTN1, TRIM27, HOOK3, KIF5B, CCDC6	yes	Hirschsprung disease	5979,CDHF12,CDHR16,ENSG00000165731.18,HSCR1,MEN2A,MEN2B,MTC1,P07949,PTC,RET,RET51
RFWD3	ring finger and WD repeat domain 3	55159	16:74621394-74666881	2		23.1	yes	yes	lung cancer		Fanconi anemia W	E		TSG	D				55159,ENSG00000168411.13,FANCW,FLJ10520,Q6PCD5,RFWD3,RNF201
XPC	xeroderma pigmentosum, complementation group C	7508	3:14145147-14178783	1		25.1		yes		skin basal cell, skin squamous cell, melanoma	xeroderma pigmentosum (C)	E	Rec	TSG	Mis, N, F, S				7508,ENSG00000154767.14,Q01831,RAD4,XPC,XPCC
