# Supplementary material for: Common germline-somatic variant interactions in advanced urothelial cancer
Source: Nat Commun. 2020 Dec 3;11:6195. doi: 10.1038/s41467-020-19971-8 (PMC7713129; doi:10.1038/s41467-020-19971-8)
Supplement: Supplementary file 9 — Supplementary Data 7 [file 41467_2020_19971_MOESM9_ESM.xlsx]

## Sheet: Suppl. Data 7
Supplementary Data 7: Enrichment of pDGVs in the WCM-UC cohort compared to the SPARK cohort
nAlts_case_pDGV - number of alternative alleles for pDGVs in the WCM-UC cohort
nAlts_ctrl_pDGV - number of alternative alleles for pDGVs in the SPARK cohort
nAlts_case_rsv - number of alternative alleles for rare synonymous variants in the WCM-UC cohort
nAlts_ctrl_rsv - number of alternative alleles for rare synonymous variants in the SPARK cohort
# individuals - number of individuals in a given ethnicity group in the WCM-UC cohort
Cohort	Ethnicity group	nAlts_case_pDGV	nAlts_ctrl_pDGV	nAlts_case_rsv	nAlts_ctrl_rsv	# individuals	p.value	odds.ratio	confidence.interval.left	confidence.interval.right
WCM-UC	AJ	22	136	102	1103	27	0.0378503	1.74842	1.01472	2.90555
WCM-UC	EUR	34	2252	153	21444	45	0.000242206	2.11596	1.41058	3.09367
