# Supplementary material for: Common germline-somatic variant interactions in advanced urothelial cancer
Source: Nat Commun. 2020 Dec 3;11:6195. doi: 10.1038/s41467-020-19971-8 (PMC7713129; doi:10.1038/s41467-020-19971-8)
Supplement: Supplementary file 10 — Supplementary Data 8 [file 41467_2020_19971_MOESM10_ESM.xlsx]

## Sheet: Suppl. Data 8
Supplementary Data 8: Enrichment of pDGVs in the TCGA-BLCA cohort compared to the SPARK cohort
nAlts_case_dgv - number of alternative alleles for pDGVs in the TCGA-BLCA cohort
nAlts_ctrl_dgv - number of alternative alleles for pDGVs in the SPARK cohort
nAlts_case_rsv - number of alternative alleles for rare synonymous variants in the TCGA-BLCA cohort
nAlts_ctrl_rsv - number of alternative alleles for rare synonymous variants in the SPARK cohort
# individuals - number of individuals in a given ethnicity group in the TCGA-BLCA cohort
Cohort	Ethnicity group	nAlts_case_dgv	nAlts_ctrl_dgv	nAlts_case_rsv	nAlts_ctrl_rsv	# individuals	p.value	odds.ratio	confidence.interval.left	confidence.interval.right
TCGA	AJ	38	136	191	1103	36	0.0192703	1.61297	1.06003	2.41148
TCGA	EUR	206	2252	961	21444	288	7.44096e-17	2.04111	1.73653	2.39067
