# Supplementary material for: Common germline-somatic variant interactions in advanced urothelial cancer
Source: Nat Commun. 2020 Dec 3;11:6195. doi: 10.1038/s41467-020-19971-8 (PMC7713129; doi:10.1038/s41467-020-19971-8)
Supplement: Supplementary file 11 — Supplementary Data 9 [file 41467_2020_19971_MOESM11_ESM.xlsx]

## Sheet: Suppl. Data 9
Supplementary Data 9: Enrichment of pDGVs in other TCGA cancer cohorts
nAlts_case_dgv - number of alternative alleles for pDGVs in a TCGA cancer cohort
nAlts_ctrl_dgv - number of alternative alleles for pDGVs in the SPARK cohort
nAlts_case_rsv - number of alternative alleles for rare synonymous variants in a TCGA cancer cohort
nAlts_ctrl_rsv - number of alternative alleles for rare synonymous variants in the SPARK cohort
# individuals - number of individuals in a TCGA cancer cohort
Cohort	nAlts_case_dgv	nAlts_ctrl_dgv	nAlts_case_rsv	nAlts_ctrl_rsv	# Individuals	p.value	odds.ratio	confidence.interval.left	confidence.interval.right
ACC	40	2388	312	22547	78	0.273359	1.21048	0.845947	1.69123
BLCA	196	2388	1258	22547	327	3.41521e-06	1.47103	1.25162	1.72185
BRCA	418	2388	2527	22547	742	5.92728e-14	1.56177	1.39322	1.74784
CESC	95	2388	875	22547	209	0.823979	1.02511	0.817122	1.2738
CHOL	13	2388	158	22547	38	0.435446	0.776893	0.404052	1.37002
COAD	89	2388	842	22547	213	1	0.998004	0.789718	1.24838
DLBC	11	2388	107	22547	24	1	0.970652	0.469743	1.81078
ESCA	52	2388	438	22547	114	0.438394	1.12092	0.82156	1.50189
GBM	149	2388	1171	22547	337	0.0445351	1.20138	1.00098	1.43368
HNSC	187	2388	1696	22547	450	0.598199	1.04105	0.885116	1.21892
KICH	27	2388	254	22547	58	1	1.00366	0.647154	1.49921
KIRC	136	2388	1181	22547	320	0.362283	1.08731	0.899149	1.30638
KIRP	93	2388	791	22547	205	0.352639	1.11006	0.881963	1.38387
LAML	71	2388	400	22547	127	0.000197603	1.67587	1.27863	2.17012
LGG	182	2388	1811	22547	475	0.55231	0.948866	0.805565	1.1125
LIHC	96	2388	762	22547	186	0.125601	1.18951	0.947796	1.4791
LUAD	168	2388	1411	22547	391	0.172737	1.12415	0.946996	1.32782
LUSC	149	2388	1253	22547	350	0.192837	1.12273	0.93607	1.339
MESO	26	2388	296	22547	80	0.444558	0.829329	0.531693	1.2431
OV	270	2388	1114	22547	346	2.89005e-27	2.2883	1.98281	2.63424
PAAD	86	2388	637	22547	162	0.0407198	1.2747	1.00164	1.60564
PCPG	65	2388	523	22547	148	0.228733	1.17345	0.889351	1.52656
PRAD	171	2388	1508	22547	413	0.416407	1.07067	0.903607	1.26235
READ	39	2388	239	22547	80	0.0180484	1.54067	1.06604	2.17466
SARC	113	2388	957	22547	224	0.28942	1.11483	0.904954	1.36276
SKCM	245	2388	1637	22547	447	3.04255e-06	1.41307	1.22246	1.62822
STAD	129	2388	1108	22547	278	0.323014	1.09923	0.904423	1.3271
TGCT	56	2388	488	22547	119	0.556154	1.08351	0.803944	1.43594
THCA	156	2388	1325	22547	327	0.221148	1.1116	0.930616	1.32063
THYM	40	2388	444	22547	102	0.389866	0.850596	0.597782	1.18071
UCEC	161	2388	1423	22547	370	0.429081	1.06827	0.89703	1.26545
UCS	24	2388	172	22547	44	0.221757	1.31744	0.819875	2.03142
UVM	23	2388	190	22547	55	0.557976	1.14294	0.705848	1.77091
