# Supplementary material for: Common germline-somatic variant interactions in advanced urothelial cancer
Source: Nat Commun. 2020 Dec 3;11:6195. doi: 10.1038/s41467-020-19971-8 (PMC7713129; doi:10.1038/s41467-020-19971-8)
Supplement: Supplementary file 12 — Supplementary Data 10 [file 41467_2020_19971_MOESM12_ESM.xlsx]

## Sheet: Suppl. Data 10
Supplementary Data 10: Enrichment of pDGVs in other WCM cancer cohorts
nAlts_case_dgv - number of alternative alleles for pDGVs in a WCM cancer cohort
nAlts_ctrl_dgv - number of alternative alleles for pDGVs in the SPARK cohort
nAlts_case_rsv - number of alternative alleles for rare synonymous variants in a WCM cancer cohort
nAlts_ctrl_rsv - number of alternative alleles for rare synonymous variants in the SPARK cohort
# individuals - number of individuals in a given ethnicity group in a WCM cancer cohort
Cohort	Ethnicity group	nAlts_case_dgv	nAlts_ctrl_dgv	nAlts_case_rsv	nAlts_ctrl_rsv	# individuals	p.value	odds.ratio	confidence.interval.left	confidence.interval.right
urothelial cancer	AJ	22	136	102	1103	27	0.0378503	1.74842	1.01472	2.90555
urothelial cancer	EUR	34	2252	153	21444	45	0.000242206	2.11596	1.41058	3.09367
breast cancer	AJ	9	136	58	1103	13	0.547415	1.25825	0.53583	2.63253
breast cancer	EUR	13	2252	82	21444	24	0.161311	1.50958	0.769956	2.7325
colorectal cancer	AJ	12	136	134	1103	25	0.394601	0.726449	0.356577	1.35677
colorectal cancer	EUR	7	2252	106	21444	24	0.331356	0.628839	0.246499	1.34369
glioblastoma	AJ	9	136	84	1103	18	0.862889	0.869057	0.37541	1.78262
glioblastoma	EUR	19	2252	136	21444	34	0.269727	1.33029	0.775426	2.16359
kidney cancer	AJ	22	136	125	1103	27	0.168627	1.427	0.834136	2.35081
kidney cancer	EUR	13	2252	89	21444	28	0.239392	1.39085	0.711613	2.50688
prostate cancer	AJ	30	136	202	1103	47	0.368109	1.20434	0.760933	1.85758
prostate cancer	EUR	33	2252	295	21444	87	0.704724	1.06522	0.717815	1.53406
