# Supplementary material for: Common germline-somatic variant interactions in advanced urothelial cancer
Source: Nat Commun. 2020 Dec 3;11:6195. doi: 10.1038/s41467-020-19971-8 (PMC7713129; doi:10.1038/s41467-020-19971-8)
Supplement: Supplementary file 13 — Supplementary Data 11 [file 41467_2020_19971_MOESM13_ESM.xlsx]

## Sheet: Suppl. Data 11
Supplementary Data 11: The average Phred scaled combined annotation dependent depletion (CADD) scores of the identified pDGVs in WCM-UC
CHROM	POS	REF	ALT	rs number	Gene_Name	Raw CADD Score	Phred-scaled CADD Score
1	23233346	G	A	rs28936395	EPHB2	4.22271	31
1	36893930	C	T	rs115388124	OSCP1	0.0588	3.576
1	41978750	G	A	rs201418815	HIVEP3	6.39578	36
1	170521413	T	G	rs145659887	GORAB	4.62443	34
1	182555149	C	A	rs74315364	RNASEL	5.03857	35
2	74392361	AAG	A	rs1470235147	MOB1A	5.36216	35
3	100053644	TA	T	.	NIT2	1.1871	14.36
3	119306449	G	A	rs144292904	ADPRH	7.75231	40
3	121207509	CAATAGTA	C	rs546221341	POLQ	3.65915	25.7
3	121208388	ATTAG	A	rs745452751	POLQ	2.75641	23.1
3	196812438	GA	G	rs1275208255	DLG1	0.551159	9.844
4	8272005	C	T	.	HTRA3	6.18775	36
4	87735675	C	T	rs373179030	PTPN13	7.57561	39
4	106156222	GA	G	.	TET2	4.24221	32
4	106157845	C	T	rs780710758	TET2	6.87247	37
5	75902053	C	T	rs137988082	IQGAP2	7.42497	39
5	110409277	A	AT	.	TSLP	2.79071	23.2
6	10410194	G	A	rs369051842	TFAP2A	1.72706	16.95
6	24205282	G	GC	rs774115675	DCDC2	5.10816	35
6	42931380	CT	C	.	GNMT	3.47476	25
6	43748585	GC	G	rs374210528	VEGFA	3.75933	26.2
6	151669858	ACT	A	rs755684806	AKAP12	1.95472	18.77
6	157507593	C	T	rs147257651	ARID1B	0.043094	3.313
6	160464233	A	T	rs8191776	IGF2R	7.43202	39
7	128450331	C	T	rs200892824	CCDC136	5.90932	35
7	134135674	CAT	C	rs750704319	AKR1B1	0.008271	2.75
7	142561747	C	T	rs56087487	EPHB6	0.265719	6.763
8	10622963	G	GCGTC	rs1392388585	PINX1	2.46526	22.5
8	145740366	CA	C	rs386833845	RECQL4	3.87118	26.9
9	100447279	A	C	.	XPA	7.15456	38
9	119461519	C	T	.	TRIM32	7.83883	41
10	114925401	TC	T	rs768101780	TCF7L2	5.20892	35
11	6340611	G	A	rs141194842	PRKCDBP	7.98936	42
12	13061364	AG	A	rs527915306	GPRC5A	1.15035	14.17
12	56080059	G	GA	rs202087406	ITGA7	1.76495	17.2
12	57483070	TC	T	.	NAB2	4.10287	29.1
12	110341887	C	CA	rs776571590	TCHP	2.60137	22.8
13	32914437	GT	G	rs80359550	BRCA2	5.29444	35
13	50205029	G	A	rs34301344	ARL11	7.61372	40
13	111368115	T	TC	rs367936334	ING1	1.94929	18.72
14	23848039	G	A	rs1212551966	CMTM5	0.086042	4.034
14	52735063	C	G	rs41407349	PTGDR	8.16727	43
15	99646003	C	T	rs5030689	SYNM	8.40699	45
15	99671297	CT	C	rs542486798	SYNM	2.13203	20.7
16	89828358	G	A	rs755546887	FANCA	2.96693	23.6
17	4442828	G	C	rs778995367	MYBBP1A	7.85987	41
18	72187426	CTT	C	rs562839028	CNDP2	-0.203521	0.698
19	43013267	C	CT	.	CEACAM1	4.34105	32
19	51462454	G	A	rs77760094	KLK6	-0.323962	0.309
20	62168536	C	T	.	PTK6	7.51687	39
22	19226857	TC	T	.	CLTCL1	4.2912	32
22	45127656	C	T	rs146749313	PRR5	2.07428	19.98
22	50609206	T	TGGCGGGAGAGAAGC	rs771808014	PANX2	3.49727	25.1
notes: '.' in the 'rs number' column indicates no rs numbers are available for a given variant
