# Supplementary material for: Common germline-somatic variant interactions in advanced urothelial cancer
Source: Nat Commun. 2020 Dec 3;11:6195. doi: 10.1038/s41467-020-19971-8 (PMC7713129; doi:10.1038/s41467-020-19971-8)
Supplement: Supplementary file 14 — Supplementary Data 12 [file 41467_2020_19971_MOESM14_ESM.xlsx]

## Sheet: Suppl. Data 12a
Supplementary Data 12a: Co-clustering analysis of pDGVs identified in WCM-UC cohort with TCGA pancancer somatic mutations
uniprot	pdb source	Protein full name	length	Number mutations	Model ID	Model MPQS score	Cluster	Intracluster distance	p value	Gene name	Protein Change	Co-localizing with somatic variant
Q96KP4	1lfw	Cytosolic non-specific dipeptidase	475	3	3a35775bd7aa5908a006109a32da6d21	1.06	88,89,92	4	0.00147	CNDP2	p.Leu89fs	NA
P85299	2wzk	Proline-rich protein 5	388	3	a82db01e319c8599640ab9c2873bd43d	0.672498	56117122	66	0.002	PRR5	p.Gln122*	Q122L
Q969Q4	2a5d	ADP-ribosylation factor-like protein 11	196	3	4b199c66632ccff3aa077713b2f50dc8	1.58	85115149	64	0.00387	ARL11	p.Trp149*	NA
Q14749	1xva	Glycine N-methyltransferase	295	3	501989ab020f5c367aaf182f278a214e	2.15	271276290	19	0.00487	GNMT	p.Tyr276fs	NA
Q96JN2	1jqn	Coiled-coil domain-containing protein 136	1154	3	4301ac8ec7b8de0e6a9c4802636d0a53	0.669959	647648782	135	0.0042	CCDC136	p.Arg647*	R647Q
Q13576	3gjx	Ras GTPase-activating-like protein IQGAP2	1575	4	1c865602e70b112c2a79d1a1d8a27605	0.638786	411426427428	17	7.06e-05	IQGAP2	p.Gln428*	NA
O94761	1oyw	ATP-dependent DNA helicase Q4	1208	4	6587b3f79f90c863341d98481abbbb16	0.67277	516525527571	55	7.06e-05	RECQL4	p.Cys525fs	NA
Q9BT92	1hci	Trichoplein keratin filament-binding protein	498	4	6fadd502b51bc761d4d74d6225a854f3	0.961019	38113115118	80	7.06e-05	TCHP	p.Glu113fs	NA
Q05823	4oau	2-5A-dependent ribonuclease	741	4	cc6a31217cd2f8740c378037f4e02935	2.09982	233262265295	62	0.000212	RNASEL	p.Glu265*	NA
Q13049	1q7f	E3 ubiquitin-protein ligase TRIM32	653	4	287fe4c180429f3e0330067de41143f7	0.698298	481494500504	23	0.000212	TRIM32	p.Arg500*	R500* and R500Q
P23025	1xpa	DNA repair protein complementing XP-A cells	273	4	4a71dcfefb3dd01ea292a94c97cc4209	1.54842	187190200207	20	0.00155	XPA	p.Leu200*	NA
Q8NFJ5	4or2	Retinoic acid-induced protein 3	357	4	4fbe8d380f3a7a119192c4005a688fc5	0.878989	61,62,270,272	211	0.0041	GPRC5A	p.Arg61fs	NA
P29323	2ozo	Ephrin type-B receptor 2	1055	5	5e511194e233c53dd823bdfd72767483	0.720246	678682687698699	21	9.71e-05	EPHB2	p.Asp678Asn	NA
O15197	3fl7	Ephrin type-B receptor 6	1021	5	59ea461059af5783ba3db26186b38139	0.797629	41,42,45,66,67	26	9.71e-05	EPHB6	p.Arg42*	NA
Q8WVF1	2vf7	Protein OSCP1	389	5	321c742b13d2b4530bdf09b906fe4f56	0.534208	151177178182221	70	9.71e-05	OSCP1	p.Trp221*	NA
P15121	1us0	Aldose reductase	316	5	0186b4f5cf84496f79b28a9345a4c52d	2.28	85,86,90,134,136	51	0.000485	AKR1B1	p.Met90fs	NA
P54922	3hfw	[Protein ADP-ribosylarginine] hydrolase	357	6	1ec4f7ecbd09334cf5f5ac86f161755a	2.3105	17,24,55,97,266,301	284	0.000133	ADPRH	p.Trp266*	NA
Q969G5	2cx8	Protein kinase C delta-binding protein	261	6	821c8b04847222512edde007b3496972	0.714725	2.11216e+17	40	0.000133	PRKCDBP (CAVIN3)	p.Arg222*	NA
Q13882	2src	Protein-tyrosine kinase 6	451	6	c8785c4adaceed1918e3a32736a0f01f	1.5	27,29,30,44,176,180	153	0.000133	PTK6	p.Trp44*	NA
P05549	2g8g	Transcription factor AP-2-alpha	437	6	8007050b5718c965f83edd0eb67b7fb2	0.59	84,87,88,307,308,309	225	0.000133	TFAP2A	p.Gln87*	NA
P53675	1bpo	Clathrin heavy chain 2	1640	7	b5883d6b1441eee3e30781fff61bf866	1.37	245, 247, 268, 271, 286, 289	44	0.000183	CLTCL1	p.Ala247fs	A247T
Q9NQR4	2w1v	Omega-amidase NIT2	276	7	8c4229c9211e7387d528b932159f60cf	2.13575	4,5,144,171,246,247,250	246	0.000183	NIT2	p.Lys4fs	NA
Q96BK5	4igg	PIN2/TERF1-interacting telomerase inhibitor 1	328	7	d3be248a702f23a030abacb4335d0ff8	1.0524	306, 307, 312, 316, 317, 321, 325	19	0.000183	PINX1	p.Ala312fs	A312T
Q13258	2z73	Prostaglandin D2 receptor	359	7	270e4bc7073f8a6bb9e5c3a6d6b4b5c4	1.04563	177,178,188, 284, 285, 289, 292	115	0.000183	PTGDR	p.Tyr177*	NA
Q92876	1lo6	Kallikrein-6	244	8	841c6c00cda13dfcf35eb2c6dab179b1	2.16274	60,61,62,99,105,106,108,198	138	0.000252	KLK6	p.Arg106*	NA
Q9H8S9	1pi1	MOB kinase activator 1A	216	8	3c396e9eae863c114edee42cb9c318d6	2.18	56,57,58,60,130,131,145,148	92	0.0114	MOB1A	p.Leu131fs	L131I
Q5T7V8	3edv	RAB6-interacting golgin	394	10	edc35420e6cfc0763b96994dfe56451b	0.744483	259, 262, 265, 313, 324, 328, 331, 332, 333, 336	77	0.000476	GORAB	p.Leu332*	NA

## Sheet: Suppl. Data 12b
Supplementary Data 12b: KLK6 cluster
Hugo_Symbol	Sample_ID	Protein_Change
KLK6	TCGA-A5-A1OF-01	A60S
KLK6	TCGA-B5-A3FC-01	A60S
KLK6	TCGA-ZB-A966-01	A61T
KLK6	TCGA-18-3416-01	A61G
KLK6	TCGA-EB-A3XC-01	H62Y
KLK6	TCGA-86-7954-01	D99N
KLK6	TCGA-A3-3319-01	Q105*
KLK6	WCM056_G01 & WCM_076_G01 & WCM065_G01	R106*
KLK6	TCGA-53-7624-01	M108I
KLK6	TCGA-G3-AAV0-01	G198W

## Sheet: Suppl. Data 12c
Supplementary Data 12c: EPHB6 cluster
Hugo_Symbol	Sample_ID	Protein_Change
EPHB6	TCGA-ER-A194-01	G41E
EPHB6	TCGA-06-6694-01	G41R
EPHB6	TCGA-ER-A194-01	G41R
EPHB6	WCM067_G01 & WCM002_G01	R42*
EPHB6	TCGA-13-1495-01	E45G
EPHB6	TCGA-AF-2689-01	R66*
EPHB6	TCGA-AZ-4614-01	R67C

## Sheet: Suppl. Data 12d
Supplementary Data 12d: XPA cluster
Hugo_Symbol	Sample_ID	Protein_Change
XPA	TCGA-D1-A16J-01	V187A
XPA	TCGA-JW-A5VL-01	S190F
XPA	WCM049_G01	L200*
XPA	TCGA-D1-A16J-01	R207Q

## Sheet: Suppl. Data 12e
Supplementary Data 12e: TRIM32 cluster
Hugo_Symbol	Sample_ID	Protein_Change
TRIM32	TCGA-A6-A565-01	G481D
TRIM32	TCGA-IN-A6RS-01	W494Cfs*
TRIM32	TCGA-AP-A1DV-01	R500*
TRIM32	TCGA-EO-A22U-01	R500Q
TRIM32	WCM053_G01	R500*
TRIM32	TCGA-BR-8372-01	V504Wfs*

## Sheet: Suppl. Data 12f
Supplementary Data 12f: PINX1 cluster
Hugo_Symbol	Sample_ID	Protein_Change
PINX1	TCGA-75-6214-01	V306L
PINX1	TCGA-13-0891-01	E307D
PINX1	TCGA-EI-6507-01	A312T
PINX1	TCGA-AA-A010-01	A312T
PINX1	WCM072_G01	A312fs
PINX1	TCGA-EE-A2GB-06	E316K
PINX1	TCGA-QG-A5YX-01	T317M
PINX1	TCGA-38-4625-01	K321N
PINX1	TCGA-AG-A02N-01	K325*
