# Supplementary material for: Common germline-somatic variant interactions in advanced urothelial cancer
Source: Nat Commun. 2020 Dec 3;11:6195. doi: 10.1038/s41467-020-19971-8 (PMC7713129; doi:10.1038/s41467-020-19971-8)
Supplement: Supplementary file 15 — Supplementary Data 13 [file 41467_2020_19971_MOESM15_ESM.xlsx]

## Sheet: Suppl. Data 13
Supplementary Data 13: Loss of heterozygosity analysis of tumor samples with sufficient purity (>50%)
Patient ID	Normal ID	Tumor ID	CHROM	POS	REF	ALT	rs number	Gene Name	Normal VAF	Corrected Tumor VAF	VAF Ratio	Tumor Metastasis
WCM003	WCM003_G01	WCM003_S01	11	6340611	G	A	rs141194842	PRKCDBP	0.44	0.95	2.161	M
WCM007	WCM007_G01	WCM007_S01	12	57483070	TC	T	.	NAB2	0.46	0.69	1.506	M
WCM007	WCM007_G01	WCM007_S01	18	72187426	CTT	C	rs562839028	CNDP2	0.55	0.31	0.566	M
WCM010	WCM010_G01	WCM010_S01	4	8272005	C	T	.	HTRA3	0.64	0.93	1.458	M
WCM010	WCM010_G01	WCM010_S02	4	8272005	C	T	.	HTRA3	0.64	1	1.562	M
WCM010	WCM010_G01	WCM010_S03	4	8272005	C	T	.	HTRA3	0.64	1	1.562	M
WCM010	WCM010_G01	WCM010_S04	4	8272005	C	T	.	HTRA3	0.64	1	1.562	P
WCM012	WCM012_G01	WCM012_S01	12	13061364	AG	A	rs527915306	GPRC5A	0.5	0.67	1.339	P
WCM012	WCM012_G01	WCM012_S01	22	45127656	C	T	rs146749313	PRR5	0.45	1	2.222	P
WCM012	WCM012_G01	WCM012_S01	6	43748585	GC	G	rs374210528	VEGFA	0.53	0.62	1.164	P
WCM013	WCM013_G01	WCM013_S01	3	196812438	GA	G	rs1275208255	DLG1	0.5	1	2	M
WCM013	WCM013_G01	WCM013_S03	3	196812438	GA	G	rs1275208255	DLG1	0.5	0.91	1.819	P
WCM013	WCM013_G01	WCM013_S02	3	196812438	GA	G	rs1275208255	DLG1	0.5	1	2	M
WCM013	WCM013_G01	WCM013_S04	3	196812438	GA	G	rs1275208255	DLG1	0.5	1	2	M
WCM013	WCM013_G01	WCM013_S07	3	196812438	GA	G	rs1275208255	DLG1	0.5	1	2	M
WCM013	WCM013_G01	WCM013_S08	3	196812438	GA	G	rs1275208255	DLG1	0.5	1	2	M
WCM013	WCM013_G01	WCM013_S05	3	196812438	GA	G	rs1275208255	DLG1	0.5	0.65	1.307	P
WCM013	WCM013_G01	WCM013_S09	3	196812438	GA	G	rs1275208255	DLG1	0.5	1	2	M
WCM013	WCM013_G01	WCM013_S12	3	196812438	GA	G	rs1275208255	DLG1	0.5	0.87	1.75	M
WCM014	WCM014_G01	WCM014_S02	4	87735675	C	T	rs373179030	PTPN13	0.47	1	2.128	P
WCM017	WCM017_G01	WCM017_S01	2	74392361	AAG	A	rs1470235147	MOB1A	0.51	0.66	1.287	P
WCM018	WCM018_G01	WCM018_S01	19	43013267	C	CT	.	CEACAM1	0.49	1	2.041	M
WCM019	WCM019_G01	WCM019_S01	8	145740366	CA	C	rs386833845	RECQL4	0.5	0.77	1.543	P
WCM023	WCM023_G01	WCM023_S01	6	42931380	CT	C	.	GNMT	0.4	0.13	0.325	P
WCM023	WCM023_G01	WCM023_S02	6	42931380	CT	C	.	GNMT	0.4	0.26	0.646	M
WCM024	WCM024_G01	WCM024_S01	1	170521413	T	G	rs145659887	GORAB	0.38	0.75	1.974	M
WCM024	WCM024_G01	WCM024_S02	1	170521413	T	G	rs145659887	GORAB	0.38	0.85	2.225	P
WCM024	WCM024_G01	WCM024_S01	17	4442828	G	C	rs778995367	MYBBP1A	0.55	0.72	1.303	M
WCM024	WCM024_G01	WCM024_S02	17	4442828	G	C	rs778995367	MYBBP1A	0.55	0.4	0.722	P
WCM027	WCM027_G01	WCM027_S01	14	23848039	G	A	rs1212551966	CMTM5	0.48	1	2.083	M
WCM033	WCM033_G01	WCM033_S01	13	50205029	G	A	rs34301344	ARL11	0.49	1	2.041	M
WCM033	WCM033_G01	WCM033_S01	6	160464233	A	T	rs8191776	IGF2R	0.48	0.92	1.925	M
WCM035	WCM035_G01	WCM035_S02	15	99646003	C	T	rs5030689	SYNM	0.44	1	2.273	M
WCM040	WCM040_G01	WCM040_S01	16	89828358	G	A	rs755546887	FANCA	0.69	1	1.449	P
WCM046	WCM046_G01	WCM046_S02	13	111368115	T	TC	rs367936334	ING1	0.43	0.66	1.534	P
WCM047	WCM047_G01	WCM047_S01	22	19226857	TC	T	.	CLTCL1	0.49	0.68	1.385	P
WCM049	WCM049_G01	WCM049_S01	9	100447279	A	C	.	XPA	0.58	0.42	0.718	P
WCM052	WCM052_G01	WCM052_S01	3	100053644	TA	T	.	NIT2	0.49	0.89	1.808	M
WCM052	WCM052_G01	WCM052_S02	3	100053644	TA	T	.	NIT2	0.49	0.64	1.301	P
WCM053	WCM053_G01	WCM053_S02	1	41978750	G	A	rs201418815	HIVEP3	0.71	0.66	0.93	P
WCM053	WCM053_G01	WCM053_S02	9	119461519	C	T	.	TRIM32	0.49	1	2.041	P
WCM054	WCM054_G01	WCM054_S01	10	114925401	TC	T	rs768101780	TCF7L2	0.42	0.43	1.03	P
WCM054	WCM054_G01	WCM054_S02	10	114925401	TC	T	rs768101780	TCF7L2	0.42	0.77	1.843	P
WCM055	WCM055_G01	WCM055_S01	12	110341887	C	CA	rs776571590	TCHP	0.49	0.85	1.743	P
WCM056	WCM056_G01	WCM056_S01	19	51462454	G	A	rs77760094	KLK6	0.51	0.52	1.023	P
WCM056	WCM056_G01	WCM056_S02	19	51462454	G	A	rs77760094	KLK6	0.51	0.52	1.022	P
WCM057	WCM057_G01	WCM057_S01	4	106156222	GA	G	.	TET2	0.5	0.08	0.164	M
WCM057	WCM057_G01	WCM057_S01	6	157507593	C	T	rs147257651	ARID1B	0.35	1	2.857	M
WCM058	WCM058_G01	WCM058_S01	6	151669858	ACT	A	rs755684806	AKAP12	0.5	0.26	0.524	P
WCM058	WCM058_G01	WCM058_S02	6	151669858	ACT	A	rs755684806	AKAP12	0.5	0.64	1.274	M
WCM062	WCM062_G01	WCM062_S02	6	24205282	G	GC	rs774115675	DCDC2	0.48	0.74	1.542	P
WCM064	WCM064_G01	WCM064_S01	12	56080059	G	GA	rs202087406	ITGA7	0.5	1	2	P
WCM064	WCM064_G01	WCM064_S02	12	56080059	G	GA	rs202087406	ITGA7	0.5	0.77	1.533	P
WCM065	WCM065_G01	WCM065_S05	19	51462454	G	A	rs77760094	KLK6	0.52	0.87	1.676	M
WCM065	WCM065_G01	WCM065_S02	19	51462454	G	A	rs77760094	KLK6	0.52	0.48	0.915	P
WCM065	WCM065_G01	WCM065_S03	19	51462454	G	A	rs77760094	KLK6	0.52	0.47	0.91	P
WCM065	WCM065_G01	WCM065_S05	3	119306449	G	A	rs144292904	ADPRH	0.54	0.87	1.614	M
WCM065	WCM065_G01	WCM065_S02	3	119306449	G	A	rs144292904	ADPRH	0.54	0.62	1.148	P
WCM065	WCM065_G01	WCM065_S03	3	119306449	G	A	rs144292904	ADPRH	0.54	0.6	1.111	P
WCM066	WCM066_G01	WCM066_S01	1	182555149	C	A	rs74315364	RNASEL	0.49	1	2.041	P
WCM067	WCM067_G01	WCM067_S01	7	142561747	C	T	rs56087487	EPHB6	0.59	0.68	1.149	P
WCM067	WCM067_G01	WCM067_S03	7	142561747	C	T	rs56087487	EPHB6	0.59	0.87	1.476	P
WCM072	WCM072_G01	WCM072_S01	13	32914437	GT	G	rs80359550	BRCA2	0.38	1	2.632	P
WCM072	WCM072_G01	WCM072_S01	8	10622963	G	GCGTC	rs1392388585	PINX1	0.49	0.94	1.91	P
WCM075	WCM075_G01	WCM075_S01	20	62168536	C	T	.	PTK6	0.47	0.17	0.368	P
WCM076	WCM076_G01	WCM076_S02	12	56080059	G	GA	rs202087406	ITGA7	0.5	0.8	1.609	P
WCM076	WCM076_G01	WCM076_S02	14	52735063	C	G	rs41407349	PTGDR	0.47	0.8	1.711	P
WCM076	WCM076_G01	WCM076_S02	19	51462454	G	A	rs77760094	KLK6	0.47	0.82	1.746	P
WCM080	WCM080_G01	WCM080_S01	7	134135674	CAT	C	rs750704319	AKR1B1	0.43	0.71	1.657	P
WCM036	WCM036_G01	WCM036_S01	1	23233346	G	A	rs28936395	EPHB2	0.5	0.85	1.705	P
WCM036	WCM036_G01	WCM036_S01	3	121207509	CAATAGTA	C	rs546221341	POLQ	0.74	1	1.351	P
WCM036	WCM036_G01	WCM036_S01	6	10410194	G	A	rs369051842	TFAP2A	0.51	0.54	1.067	P
notes: '.' in the 'rs number' column indicates no rs numbers are available for a given variant
