# Supplementary material for: Common germline-somatic variant interactions in advanced urothelial cancer
Source: Nat Commun. 2020 Dec 3;11:6195. doi: 10.1038/s41467-020-19971-8 (PMC7713129; doi:10.1038/s41467-020-19971-8)
Supplement: Supplementary file 16 — Supplementary Data 14 [file 41467_2020_19971_MOESM16_ESM.xlsx]

## Sheet: Suppl. Data 14
Supplementary Data 14: The corrected pDGVs VAF in the primary and metastatic tumor sample pairs
WCM ID	Normal ID	Tumor ID	CHROM	POS	REF	ALT	rs number	Gene Name	Normal Ref	Normal Alt	Tumor Ref	Tumor Alt	Normal VAF	Tumor VAF	Tumor Purity	Corrected Tumor VAF	VAF Ratio	Tumor Metastasis	VAF difference
WCM010	WCM010_G01	WCM010_S01	4	8272005	C	T	.	HTRA3	15	27	5	26	0.64	0.84	90	0.93	1.458	M	0.29
WCM010	WCM010_G01	WCM010_S02	4	8272005	C	T	.	HTRA3	15	27	0	24	0.64	1	98.32	1	1.562	M	0.36
WCM010	WCM010_G01	WCM010_S03	4	8272005	C	T	.	HTRA3	15	27	5	18	0.64	0.78	76.85	1	1.562	M	0.36
WCM010	WCM010_G01	WCM010_S04	4	8272005	C	T	.	HTRA3	15	27	0	22	0.64	1	95.29	1	1.562	P	0.36
WCM013	WCM013_G01	WCM013_S01	3	196812438	GA	G	rs1275208255	DLG1	33	33	10	42	0.5	0.81	63.85	1	2	M	0.5
WCM013	WCM013_G01	WCM013_S03	3	196812438	GA	G	rs1275208255	DLG1	33	33	38	38	0.5	0.5	54.97	0.91	1.819	P	0.41
WCM013	WCM013_G01	WCM013_S02	3	196812438	GA	G	rs1275208255	DLG1	33	33	4	39	0.5	0.91	84.26	1	2	M	0.5
WCM013	WCM013_G01	WCM013_S04	3	196812438	GA	G	rs1275208255	DLG1	33	33	3	38	0.5	0.93	74.77	1	2	M	0.5
WCM013	WCM013_G01	WCM013_S07	3	196812438	GA	G	rs1275208255	DLG1	33	33	0	42	0.5	1	89.04	1	2	M	0.5
WCM013	WCM013_G01	WCM013_S08	3	196812438	GA	G	rs1275208255	DLG1	33	33	0	41	0.5	1	86.56	1	2	M	0.5
WCM013	WCM013_G01	WCM013_S05	3	196812438	GA	G	rs1275208255	DLG1	33	33	35	34	0.5	0.49	75	0.65	1.307	P	0.15
WCM013	WCM013_G01	WCM013_S09	3	196812438	GA	G	rs1275208255	DLG1	33	33	4	49	0.5	0.92	86.78	1	2	M	0.5
WCM013	WCM013_G01	WCM013_S12	3	196812438	GA	G	rs1275208255	DLG1	33	33	45	43	0.5	0.49	56.01	0.87	1.75	M	0.37
WCM023	WCM023_G01	WCM023_S01	6	42931380	CT	C	.	GNMT	71	47	95	8	0.4	0.08	61.45	0.13	0.325	P	-0.27
WCM023	WCM023_G01	WCM023_S02	6	42931380	CT	C	.	GNMT	71	47	122	21	0.4	0.15	58.06	0.26	0.646	M	-0.14
WCM024	WCM024_G01	WCM024_S01	1	170521413	T	G	rs145659887	GORAB	76	46	57	46	0.38	0.45	60	0.75	1.974	M	0.37
WCM024	WCM024_G01	WCM024_S02	1	170521413	T	G	rs145659887	GORAB	76	46	70	67	0.38	0.49	57.95	0.85	2.225	P	0.47
WCM024	WCM024_G01	WCM024_S01	17	4442828	G	C	rs778995367	MYBBP1A	49	59	43	33	0.55	0.43	60	0.72	1.303	M	0.17
WCM024	WCM024_G01	WCM024_S02	17	4442828	G	C	rs778995367	MYBBP1A	49	59	59	18	0.55	0.23	57.95	0.4	0.722	P	-0.15
WCM052	WCM052_G01	WCM052_S01	3	100053644	TA	T	.	NIT2	48	46	32	52	0.49	0.62	70	0.89	1.808	M	0.4
WCM052	WCM052_G01	WCM052_S02	3	100053644	TA	T	.	NIT2	48	46	40	41	0.49	0.51	80	0.64	1.301	P	0.15
WCM058	WCM058_G01	WCM058_S01	6	151669858	ACT	A	rs755684806	AKAP12	16	16	27	9	0.5	0.25	95.48	0.26	0.524	P	-0.24
WCM058	WCM058_G01	WCM058_S02	6	151669858	ACT	A	rs755684806	AKAP12	16	16	11	11	0.5	0.5	78.49	0.64	1.274	M	0.14
WCM065	WCM065_G01	WCM065_S05	19	51462454	G	A	rs77760094	KLK6	238	259	79	123	0.52	0.61	70	0.87	1.676	M	0.35
WCM065	WCM065_G01	WCM065_S02	19	51462454	G	A	rs77760094	KLK6	238	259	95	73	0.52	0.43	90.35	0.48	0.915	P	-0.04
WCM065	WCM065_G01	WCM065_S03	19	51462454	G	A	rs77760094	KLK6	238	259	74	51	0.52	0.41	86.65	0.47	0.91	P	-0.05
WCM065	WCM065_G01	WCM065_S05	3	119306449	G	A	rs144292904	ADPRH	95	110	62	98	0.54	0.61	70	0.87	1.614	M	0.33
WCM065	WCM065_G01	WCM065_S02	3	119306449	G	A	rs144292904	ADPRH	95	110	70	89	0.54	0.56	90.35	0.62	1.148	P	0.08
WCM065	WCM065_G01	WCM065_S03	3	119306449	G	A	rs144292904	ADPRH	95	110	89	98	0.54	0.52	86.65	0.6	1.111	P	0.06
notes: '.' in the 'rs number' column indicates no rs numbers are available for a given variant
