# Supplementary material for: Common germline-somatic variant interactions in advanced urothelial cancer
Source: Nat Commun. 2020 Dec 3;11:6195. doi: 10.1038/s41467-020-19971-8 (PMC7713129; doi:10.1038/s41467-020-19971-8)
Supplement: Supplementary file 17 — Supplementary Data 15 [file 41467_2020_19971_MOESM17_ESM.xlsx]

## Sheet: Suppl. Data 15
Supplementary Data 15: Enriched pathways in tumor samples involving both pDGVs and somatic alterations.
Notes:
Normal_id: normal sample id
Tumor_id: tumor sample id
Source_Database: the source database for a given pathway
Pathway_id: the id of a pathway in a database
Pathway_Name: name of a pathway in a database
Pathway_Name_cleaned: cleaned pathway name by combining similar pathways collected from different pathway databases
Adjusted_P-value: adjusted p-value from pathway enrichment analysis
# Genes_in_pathway: total number of genes in a pathway
# Genes_with_pDGVs_in_patient: total number of genes affected by pDGVs
# Genes_with_somatic_variants_in_tumor_sample: total number of genes affected by somatic variants
# Overlapping_genes_with_pDGVs: number of pathway genes that were affected by pDGVs
# Overlapping_genes_with_somatic_variants: number of pathway genes that were affected by somatic variants
Overlapping_genes_with_pDGVs: pathway genes affected by pDGVs
Overlapping_genes_with_somatic_variants: pathway genes affected by somatic variants
WCM ID	Normal ID	Tumor ID	Source Database	Pathway ID	Pathway Name	Pathway Name cleaned	Adjusted P-value	# Genes in pathway	# Genes with pDGVs in patient	# Genes with somatic variants in tumor sample	# Overlapping genes with pDGVs	# Overlapping genes with somatic variants	Overlapping genes with pDGVs	Overlapping genes with somatic variants
WCM012	WCM012_G01	WCM012_S01	REAC	R-HSA-73857	RNA Polymerase II Transcription	RNA Polymerase II Transcription	6.74003e-05	1312	2	123	2	35	VEGFA,PRR5	GATA3,H3F3B,CDKN2B,CDKN2A,GATA2,CCND1,CCND3,AKT2,TCF7L2,NFATC2,CDKN1A,DEK,SKI,DAXX,MAML2,PPM1A,SRSF2,U2AF1,CCNE1,CHEK2,TCF3,TP53,SMAD4,SRC,TAL1,PRKACA,CTNNB1,EZH2,SMARCA2,RB1,KMT2A,HIST1H3B,TP53BP2,SRSF3,ERBB2
WCM012	WCM012_G01	WCM012_S01	KEGG	4066	HIF-1 signaling pathway	HIF-1 signaling pathway	0.000890573	100	2	107	1	8	VEGFA	AKT2,CDKN1A,EGLN3,EGLN1,ARNT,MAP2K2,PLCG1,ERBB2
WCM012	WCM012_G01	WCM012_S01	KEGG	1521	EGFR tyrosine kinase inhibitor resistance	EGFR tyrosine kinase inhibitor resistance	0.00118573	79	2	107	1	7	VEGFA	FGFR3,AKT2,RAF1,SRC,MAP2K2,PLCG1,ERBB2
WCM012	WCM012_G01	WCM012_S01	REAC	R-HSA-6806003	Regulation of TP53 Expression and Degradation	Regulation of TP53 Expression and Degradation	0.00145363	37	2	123	1	5	PRR5	CDKN2A,AKT2,DAXX,CHEK2,TP53
WCM012	WCM012_G01	WCM012_S01	KEGG	4370	VEGF signaling pathway	VEGF signaling pathway	0.00147382	59	2	107	1	6	VEGFA	AKT2,NFATC2,RAF1,SRC,MAP2K2,PLCG1
WCM012	WCM012_G01	WCM012_S01	KEGG	4151	PI3K-Akt signaling pathway	PI3K-Akt signaling pathway	0.00944055	351	2	107	1	14	VEGFA	FGFR3,CSF3R,CCND1,CCND3,AKT2,IL7R,CDKN1A,CCNE1,JAK3,TP53,NTRK1,RAF1,MAP2K2,ERBB2
WCM012	WCM012_G01	WCM012_S01	KEGG	4010	MAPK signaling pathway	MAPK signaling pathway	0.0201726	294	2	107	1	12	VEGFA	FGFR3,AKT2,DAXX,PPM1A,MYD88,TP53,NTRK1,RAF1,DUSP5,PRKACA,MAP2K2,ERBB2
WCM013	WCM013_G01	WCM013_S01	KEGG	4660	T cell receptor signaling pathway	T cell receptor signaling pathway	5.02132e-05	100	1	126	1	10	DLG1	AKT3,PIK3CA,PIK3CB,NRAS,CSF2,NFKBIE,RAF1,MAPK9,MALT1,CARD11
WCM013	WCM013_G01	WCM013_S01	KEGG	4390	Hippo signaling pathway	Hippo signaling pathway	0.000100964	154	1	126	1	12	DLG1	CCND1,LLGL1,PPP2CA,APC,LEF1,WWTR1,CTGF,CTNNB1,SOX2,LATS1,YWHAE,CTNNA2
WCM013	WCM013_G01	WCM013_S03	KEGG	4390	Hippo signaling pathway	Hippo signaling pathway	4.41234e-05	154	1	81	1	10	DLG1	TGFB1,PPP2R2C,AMH,LLGL1,TP73,PPP2R1A,YWHAE,LATS1,BBC3,SCRIB
WCM013	WCM013_G01	WCM013_S02	KEGG	4660	T cell receptor signaling pathway	T cell receptor signaling pathway	4.72394e-07	100	1	124	1	12	DLG1	AKT3,PIK3CB,PIK3R1,CSF2,NFATC2,NFKBIE,RHOA,MAPK9,PLCG1,NRAS,MALT1,CARD11
WCM013	WCM013_G01	WCM013_S02	KEGG	4390	Hippo signaling pathway	Hippo signaling pathway	0.0146234	154	1	124	1	9	DLG1	CCND1,LLGL1,PPP2CA,APC,LEF1,CTGF,LATS1,YWHAE,CTNNA2
WCM013	WCM013_G01	WCM013_S04	KEGG	4660	T cell receptor signaling pathway	T cell receptor signaling pathway	4.54747e-05	100	1	98	1	9	DLG1	AKT3,PIK3CB,NFATC2,NFKBIE,MAPK9,PLCG1,NRAS,MALT1,CARD11
WCM013	WCM013_G01	WCM013_S06	REAC	R-HSA-5683057	MAPK family signaling cascades	MAPK signaling pathway	4.18048e-09	295	1	187	1	25	DLG1	JUN,IL6ST,ARAF,FGFR2,JAK2,MYC,ERBB3,ERBB4,FGFR1,PTPN11,KIT,XPO1,JAK1,PDGFRA,RAF1,FLT3,SRC,FOXO3,FOXO1,EGFR,MAP2K1,NRAS,BRAF,KRAS,MET
WCM013	WCM013_G01	WCM013_S06	KEGG	4660	T cell receptor signaling pathway	T cell receptor signaling pathway	4.45237e-06	100	1	175	1	13	DLG1	JUN,IKBKB,AKT3,PIK3CB,CD28,NFATC2,PIK3CA,RAF1,TEC,MAP2K1,NRAS,MALT1,KRAS
WCM013	WCM013_G01	WCM013_S06	REAC	R-HSA-5673001	RAF/MAP kinase cascade	RAF/MAP kinase cascade	2.63057e-05	246	1	187	1	18	DLG1	ARAF,FGFR2,JAK2,ERBB3,ERBB4,FGFR1,KIT,JAK1,PDGFRA,RAF1,FLT3,SRC,EGFR,MAP2K1,NRAS,BRAF,KRAS,MET
WCM013	WCM013_G01	WCM013_S06	KEGG	4390	Hippo signaling pathway	Hippo signaling pathway	0.000182102	154	1	175	1	14	DLG1	MYC,CCND1,CCND2,TCF7L2,AMH,WWTR1,LEF1,TP73,CTNNB1,BMPR1A,AXIN1,SOX2,CTNNA2,SCRIB
WCM013	WCM013_G01	WCM013_S07	KEGG	4390	Hippo signaling pathway	Hippo signaling pathway	0.000123185	154	1	128	1	12	DLG1	CCND1,PPP2CA,APC,LEF1,LLGL1,WWTR1,CTGF,CTNNB1,SOX2,LATS1,YWHAE,CTNNA2
WCM013	WCM013_G01	WCM013_S07	KEGG	4660	T cell receptor signaling pathway	T cell receptor signaling pathway	0.000470313	100	1	128	1	9	DLG1	AKT3,PIK3CA,PIK3CB,NRAS,CSF2,NFKBIE,RAF1,MAPK9,CARD11
WCM013	WCM013_G01	WCM013_S07	REAC	R-HSA-5683057	MAPK family signaling cascades	MAPK signaling pathway	0.0203021	295	1	146	1	13	DLG1	NRAS,ERBB2,CSF2,PPP2CA,FRS3,XPO1,JAK2,RAF1,DUSP1,SRC,ETV4,FOXO3,EGFR
WCM013	WCM013_G01	WCM013_S09	KEGG	4660	T cell receptor signaling pathway	T cell receptor signaling pathway	1.5492e-07	100	1	135	1	13	DLG1	AKT3,PIK3CA,PIK3CB,NRAS,PIK3R1,CSF2,NFATC2,NFKBIE,RAF1,MAPK9,PLCG1,MALT1,CARD11
WCM013	WCM013_G01	WCM013_S09	KEGG	4390	Hippo signaling pathway	Hippo signaling pathway	0.000248857	154	1	135	1	12	DLG1	CCND1,LLGL1,PPP2CA,APC,LEF1,WWTR1,CTGF,CTNNB1,SOX2,LATS1,YWHAE,CTNNA2
WCM013	WCM013_G01	WCM013_S11	KEGG	4660	T cell receptor signaling pathway	T cell receptor signaling pathway	1.09174e-06	100	1	132	1	12	DLG1	IKBKB,AKT3,PIK3CA,PIK3CB,PLCG1,NFKBIE,CD28,MAPK9,MAP2K1,NRAS,MALT1,JUN
WCM013	WCM013_G01	WCM013_S11	REAC	R-HSA-5683057	MAPK family signaling cascades	MAPK signaling pathway	0.00350574	295	1	141	1	14	DLG1	IL6ST,FGFR2,MYC,ERBB4,XPO1,JAK2,JAK1,DUSP1,FOXO1,MAP2K1,MET,EGFR,NRAS,JUN
WCM013	WCM013_G01	WCM013_S11	KEGG	4390	Hippo signaling pathway	Hippo signaling pathway	0.00551112	154	1	132	1	10	DLG1	MYC,PPP2R2C,LLGL1,WWTR1,SOX2,LATS1,AXIN1,YWHAE,CTNNA2,SCRIB
WCM014	WCM014_G01	WCM014_S01	KEGG	4210	Apoptosis	Apoptosis	0.00234493	135	1	372	1	19	PTPN13	CHUK,TNFRSF10A,HTRA2,FADD,ATM,GADD45B,PTPN13,TP53,BIRC3,FAS,CASP2,CASP3,CASP8,TNFRSF10B,PIK3R1,MAPK10,NFKB1,APAF1,BCL2L11
WCM036	WCM036_G01	WCM036_S01	REAC	R-HSA-73894	DNA Repair	DNA Repair	0.00113805	313	3	153	1	16	POLQ	XPA,RBBP8,H2AFX,KAT5,FEN1,CHEK1,SLX4,RAD23B,ATM,MUS81,FANCF,FANCC,ERCC5,DDB2,ERCC3,WRN
WCM036	WCM036_G01	WCM036_S01	REAC	R-HSA-73857	RNA Polymerase II Transcription	RNA Polymerase II Transcription	0.00327476	1312	3	153	1	38	TFAP2A	MEN1,CDC73,CDKN2A,GATA4,RBBP8,TNFRSF10B,CCND1,PPP2CB,H2AFX,CCNC,NFATC2,KAT5,EED,PPM1A,NOTCH1,CHEK1,CREBBP,SMAD4,ATM,SMAD2,TNFRSF10A,TSC1,SPI1,NR4A3,FANCC,PML,SRC,BNIP3L,RBM14,DDB2,YAP1,CDKN2B,PPP2R1B,ERCC3,PGR,WRN,HIST1H3B,NEDD4L
WCM036	WCM036_G01	WCM036_S02	REAC	R-HSA-73894	DNA Repair	DNA Repair	0.00949566	313	3	127	1	13	POLQ	XPA,RBBP8,H2AFX,KAT5,FEN1,CHEK1,RAD23B,ATM,MUS81,FANCG,FANCF,FANCC,DDB2
WCM040	WCM040_G01	WCM040_S01	WP	WP4016	DNA IR-damage and cellular response via ATR	DNA Repair	0.0129922	80	1	157	1	8	FANCA	BRCA2,BARD1,RBBP8,TP53,MCPH1,WRN,DCLRE1A,XRCC5
WCM045	WCM045_G01	WCM045_S01	KEGG	4151	PI3K-Akt signaling pathway	PI3K-Akt signaling pathway	0.001622	351	1	140	1	18	ITGA7	STK11,AKT3,PIK3R1,ERBB4,KRAS,CCND3,CDKN1A,CCNE1,THBS1,JAK3,TP53,ITGAV,PDGFRB,FLT3,SGK1,PPP2R1B,BCL2L11,YWHAE
WCM049	WCM049_G01	WCM049_S01	REAC	R-HSA-73894	DNA Repair	DNA Repair	0.00413824	313	1	153	1	15	XPA	WRN,POLE,NTHL1,MGMT,SIRT6,PALB2,SLX4,POLD1,FANCA,ELL,ERCC2,ERCC4,RMI2,DCLRE1A,BAP1
WCM049	WCM049_G01	WCM049_S02	REAC	R-HSA-73894	DNA Repair	DNA Repair	0.0083757	313	1	127	1	13	XPA	NTHL1,CHEK2,SIRT6,PALB2,SLX4,POLD1,FANCA,ELL,EP300,ERCC2,ERCC4,RMI2,BAP1
WCM049	WCM049_G01	WCM049_S02	KEGG	1524	Platinum drug resistance	Platinum drug resistance	0.0420686	72	1	107	1	5	XPA	MDM2,BAX,BBC3,ERBB2,BCL2
WCM054	WCM054_G01	WCM054_S01	KEGG	4520	Adherens junction	Adherens junction	0.0158481	72	1	32	1	3	TCF7L2	FGFR1,PTPRJ,TGFBR2
WCM054	WCM054_G01	WCM054_S02	REAC	R-HSA-195721	Signaling by WNT	Signaling by WNT	0.0171381	329	1	97	1	11	TCF7L2	MEN1,RSPO2,H2AFX,KAT5,PLCB3,MYC,PPP2R1B,BCL9L,SOX7,TERT,WNT11
WCM054	WCM054_G01	WCM054_S02	WP	WP710	DNA Damage Response (only ATM dependent)	DNA Repair	0.0477408	113	1	80	1	6	TCF7L2	HRAS,TP53,MYC,CAT,ATM,WNT11
WCM056	WCM056_G01	WCM056_S01	WP	WP2877	Vitamin D Receptor Pathway	Vitamin D Receptor Pathway	0.00259603	182	1	118	1	12	KLK6	CCNC,CDKN2B,CDKN2A,CCND1,NFATC2,CDKN1A,IRF4,PRDM1,SALL4,TNFAIP3,CASP5,BCL6
WCM056	WCM056_G01	WCM056_S02	WP	WP2877	Vitamin D Receptor Pathway	Vitamin D Receptor Pathway	0.0369687	182	1	79	1	8	KLK6	CDKN2B,CDKN2A,CCND1,NFATC2,CDKN1A,IRF4,SALL4,CASP5
WCM057	WCM057_G01	WCM057_S01	REAC	R-HSA-73857	RNA Polymerase II Transcription	RNA Polymerase II Transcription	1.67729e-16	1312	2	187	1	69	ARID1B	PLK2,AKT2,AKT3,LIFR,RARA,TP53,NR4A3,MYC,GATA1,CDKN2B,CDKN2A,CREB1,GATA2,GATA3,TBX5,CCND3,CCND2,KIT,RUNX1,NFATC2,KMT2A,DEK,SKI,DAXX,PPM1D,MAML2,CHD4,SRSF3,MET,U2AF1,CCNE1,JUN,NCOR2,H3F3B,CDK6,MAF,PAX5,AR,CCND1,TAF15,ABL1,CBX5,TP63,DDB2,CDKN1A,SRC,TAL1,LEF1,ZNF521,TBL1XR1,WWTR1,EZH2,AFF4,EGFR,PRKAA2,CTNNB1,HEY1,MDM4,SOX2,SUZ12,KMT2C,HIST1H3B,ERBB2,SRSF2,NOTCH1,NOTCH2,CREBBP,MTOR,KAT6A,BCL6
WCM057	WCM057_G01	WCM057_S01	REAC	R-HSA-3247509	Chromatin modifying enzymes	Chromatin modifying enzymes	0.000179777	275	2	187	1	18	ARID1B	KDM5A,PRDM16,KMT2A,KAT7,CHD4,NCOR2,TRRAP,CCND1,NCOA2,MECOM,KDM6A,TBL1XR1,EZH2,SUZ12,KMT2C,HIST1H3B,CREBBP,KAT6A
WCM057	WCM057_G01	WCM057_S01	WP	WP3585	Cytosine methylation	Cytosine methylation	0.00991694	9	2	190	1	3	TET2	IDH2,IDH1,TET1
WCM064	WCM064_G01	WCM064_S01	KEGG	4151	PI3K-Akt signaling pathway	PI3K-Akt signaling pathway	0.0284853	351	1	83	1	11	ITGA7	PIK3CA,NTRK1,CCND2,RAF1,MTCP1,JAK1,TP53,MTOR,PRKAA2,NRAS,TNC
WCM064	WCM064_G01	WCM064_S02	KEGG	4151	PI3K-Akt signaling pathway	PI3K-Akt signaling pathway	4.53573e-13	351	1	153	1	33	ITGA7	IKBKB,AKT1,PIK3CA,PIK3CB,MYC,FGFR1,ERBB2,ERBB4,FGFR3,KRAS,CCND1,CCND2,IL7R,HRAS,PDGFB,KIT,JAK3,JAK1,TP53,PDGFRB,PDGFRA,NTRK1,FLT3,CSF1R,RAF1,KDR,EGFR,MAP2K1,NRAS,ITGB3,TNC,TCL1A,MTOR
WCM064	WCM064_G01	WCM064_S02	WP	WP4541	Hippo-Merlin Signaling Dysregulation	Hippo Signaling pathway	1.57816e-09	122	2	162	1	19	ITGA7	MYC,FGFR1,FGFR3,KRAS,CCND1,HRAS,KIT,PDGFRB,PDGFRA,NTRK1,FLT3,CSF1R,KDR,PRKAR1A,PRKACA,CDH17,EGFR,NRAS,ITGB3
WCM064	WCM064_G01	WCM064_S02	KEGG	4510	Focal adhesion	Focal adhesion	2.45574e-08	198	1	153	1	20	ITGA7	JUN,AKT1,PIK3CA,PIK3CB,ERBB2,CCND1,CCND2,HRAS,PDGFB,RHOA,PDGFRB,PDGFRA,RAF1,KDR,EGFR,MAP2K1,ARHGAP5,ITGB3,TNC,FLNA
WCM066	WCM066_G01	NA	WP	WP615	Senescence and Autophagy in Cancer	Senescence and Autophagy	0.00393866	108	1	122	1	9	RNASEL	CDKN1B,CDKN1A,TP53,RAF1,MAPK1,HRAS,SRC,HMGA1,MTOR
WCM066	WCM066_G01	WCM066_S01	WP	WP615	Senescence and Autophagy	Senescence and Autophagy	0.00561339	108	1	246	1	14	RNASEL	PTEN,CDKN1A,ING2,SMAD4,SPARC,CXCL14,IGF1,IGFBP7,IGFBP5,IRF1,MDM2,GSN,RNASEL,GSK3B
WCM075	WCM075_G01	WCM075_S01	REAC	R-HSA-69236	G1 Phase	Cell cyling regulation	0.000607568	44	1	140	1	6	PTK6	CDKN2B,CDKN2A,CCND1,CDKN1B,PPP2R1B,RB1
WCM076	WCM076_G01	WCM076_S01	KEGG	4151	PI3K-Akt signaling pathway	PI3K-Akt signaling pathway	6.76021e-12	351	2	156	1	32	ITGA7	CSF3R,NRAS,AKT1,AKT3,PIK3CA,PIK3CB,FGFR2,MYC,MYB,ERBB3,MDM2,SYK,CCND3,CCND1,IL7R,CDKN1A,KIT,JAK2,JAK1,PDGFRA,FLT3,HRAS,KDR,EGFR,TP53,SGK1,CDK4,NTRK1,ERBB2,FOXO3,KRAS,TCL1A
WCM076	WCM076_G01	WCM076_S01	WP	WP4541	Hippo-Merlin Signaling Dysregulation	Hippo signaling pathway	2.63827e-05	122	3	158	1	14	ITGA7	NRAS,FGFR2,MYC,CDH4,CCND1,KIT,PDGFRA,FLT3,HRAS,KDR,EGFR,NTRK1,CDH17,KRAS
WCM076	WCM076_G01	WCM076_S01	KEGG	4510	Focal adhesion	Focal adhesion	4.86922e-05	198	2	156	1	16	ITGA7	AKT1,AKT3,PIK3CA,PIK3CB,CCND3,CCND1,JUN,RHOA,PDGFRA,ARHGAP5,HRAS,KDR,SRC,EGFR,ERBB2,BIRC3
WCM076	WCM076_G01	WCM076_S02	KEGG	4151	PI3K-Akt signaling pathway	PI3K-Akt signaling pathway	7.90292e-09	351	2	157	1	28	ITGA7	AKT1,AKT2,PIK3CB,FGFR2,MYC,JAK3,ERBB4,CREB1,FGFR4,CCND1,CCND3,SYK,IL7R,CDKN1A,RAF1,CCNE1,MTCP1,JAK2,TP53,PIK3CA,FLT4,MAPK1,PPP2R1B,MAP2K2,TNC,KRAS,TCL1A,ERBB2
WCM076	WCM076_G01	WCM076_S02	KEGG	4510	Focal adhesion	Focal adhesion	0.00500092	198	2	157	1	13	ITGA7	AKT1,AKT2,PIK3CB,CCND1,CCND3,RAF1,PIK3CA,FLT4,MAPK1,SRC,BIRC3,TNC,ERBB2
WCM076	WCM076_G01	WCM076_S02	WP	WP4541	Hippo-Merlin Signaling Dysregulation	Hippo Signaling pathway	0.0264241	122	3	162	1	10	ITGA7	FGFR2,MYC,CDH4,FGFR4,CCND1,FLT4,PRKAR1A,PRKACA,CDH17,KRAS
